# Supplementary material for: Differences in the Accessory Genomes and Methylomes of Strains of Streptococcus equi subsp. equi and of Streptococcus equi subsp. zooepidemicus Obtained from the Respiratory Tract of Horses from Texas
Source: Microbiol Spectr. 2022 Jan 12;10(1):e00764-21. doi: 10.1128/spectrum.00764-21 (PMC8754150; doi:10.1128/spectrum.00764-21)
Supplement: SUPPLEMENTAL FILE 1 — Supplemental material. Download SPECTRUM00764-21_Supp_1_seq16.xlsx, XLSX file, 0.2 MB [file spectrum00764-21_supp_1_seq16.xlsx]

## Sheet: Table S1
Table S1 – ClueGO analysis summary of the AGE found SEE (n = 50) genomes.
GOID	GOTerm	Ontology Source	Term PValue	Term PValue Corrected with Bonferroni step down	Group PValue	Group PValue Corrected with Bonferroni step down	GOLevels	GOGroups	% Associated Genes	Nr. Genes	Associated Genes Found
KEGG:01053	Biosynthesis of siderophore group nonribosomal peptides	KO_18.10.2020	2.09067e-05	0.00018816	2.09067e-05	0.000104533	[-1]	Group1	100	3	[SEQ_1243, SEQ_1242, SEQ_1240]
KEGG:05150	Staphylococcus aureus infection	KO_18.10.2020	0.00106017	0.00848134	0.00106017	0.00424067	[-1]	Group2	37.5	3	[SEQ_2036, SEQ_2037, SEQ_1728]
GO:0006304	DNA modification	GO_BiologicalProcess-Custom-GOA-ACAP-ARAP_18.10.2020_00h00	0.00384824	0.0269377	0.113828	0.341485	[5, 6, 7]	Group3	25	3	[SEQ_0757, SEQ_0758, SEQ_1262]
GO:0003677	DNA binding	GO_MolecularFunction-Custom-GOA-ACAP-ARAP_18.10.2020_00h00	0.0285479	0.171288	0.113828	0.341485	[4]	Group3	5.52486	10	[SEQ_0756, SEQ_0757, SEQ_0758, SEQ_0787, SEQ_1102, SEQ_1231, SEQ_1252, SEQ_1262, SEQ_1762, SEQ_1246]
GO:0004519	endonuclease activity	GO_BiologicalProcess-Custom-GOA-ACAP-ARAP_18.10.2020_00h00	0.0499333	0.249667	0.116336	0.232671	[7, 8]	Group4	10	3	[SEQ_0758, SEQ_0817, SEQ_0818]
GO:0016887	ATPase activity	GO_MolecularFunction-Custom-GOA-ACAP-ARAP_18.10.2020_00h00	0.347366	0.347366	0.347366	0.347366	[7]	Group0	4.12371	4	[SEQ_1269, SEQ_1237, SEQ_1236, SEQ_1235]
GO:0006259	DNA metabolic process	GO_BiologicalProcess-Custom-GOA-ACAP-ARAP_18.10.2020_00h00	0.200757	0.401513	0.113828	0.341485	[4, 5, 6]	Group3	4.9505	5	[SEQ_0757, SEQ_0758, SEQ_0787, SEQ_1102, SEQ_1262]
GO:0090305	nucleic acid phosphodiester bond hydrolysis	GO_BiologicalProcess-Custom-GOA-ACAP-ARAP_18.10.2020_00h00	0.137286	0.411857	0.116336	0.232671	[5, 6]	Group4	6.52174	3	[SEQ_0758, SEQ_0817, SEQ_0818]
GO:0004518	nuclease activity	GO_BiologicalProcess-Custom-GOA-ACAP-ARAP_18.10.2020_00h00	0.137286	0.411857	0.116336	0.232671	[6, 7]	Group4	6.52174	3	[SEQ_0758, SEQ_0817, SEQ_0818]
GO:0016788	hydrolase activity, acting on ester bonds	GO_MolecularFunction-Custom-GOA-ACAP-ARAP_18.10.2020_00h00	0.116336	0.465342	0.116336	0.232671	[3]	Group4	5.97015	4	[SEQ_0758, SEQ_0817, SEQ_0818, SEQ_1245]

## Sheet: Table S2
Table S2 - ClueGO analysis summary of the AGE found SEZ (n = 50) genomes.
GOID	GOTerm	Ontology Source	Term PValue	Term PValue Corrected with Bonferroni step down	Group PValue	Group PValue Corrected with Bonferroni step down	GOLevels	GOGroups	% Associated Genes	Nr. Genes	Associated Genes Found
KEGG:00052	Galactose metabolism	KO_27.11.2020	0.00102029	0.00102029	0.00102029	0.00102029	[-1]	Group0	11.1111	3	[SZO_15230, SZO_15240, SZO_15220]

## Sheet: Table S3
Table S3-SNPs identified in the core genome of ≥38 SEE isolates relative to reference genome SEE 4047.
Position	Reference Nucleotide	Alternative Nucleotide	CDS	Reference Amino Acid	Alternative Amino Acid	SNP Result	SE_4047.gb.fna	SE_19.061.contigs.fasta	SE_14.146.contigs.fasta	SE_17.003.contigs.fasta	SE_14.152.contigs.fasta	SE_14.127.contigs.fasta	SE_18.062.contigs.fasta	SE_19.063.contigs.fasta	SE_14.150.contigs.fasta	SE_19.071.contigs.fasta	SE_19.033.contigs.fasta	SE_19.067.contigs.fasta	SE_17.009.contigs.fasta	SE_18.083.contigs.fasta	SE_18.027.contigs.fasta	SE_19.066.contigs.fasta	SE_19.069.contigs.fasta	SE_18.074.contigs.fasta	SE_19.065.contigs.fasta	SE_18.009.contigs.fasta	SE_18.070.contigs.fasta	SE_19.068.contigs.fasta	SE_18.087.contigs.fasta	SE_19.060.contigs.fasta	SE_19.011.contigs.fasta	SE_19.039.contigs.fasta	SE_18.065.contigs.fasta	SE_18.086.contigs.fasta	SE_19.007.contigs.fasta	SE_19.062.contigs.fasta	SE_18.061.contigs.fasta	SE_19.031.contigs.fasta	SE_18.069.contigs.fasta	SE_19.025.contigs.fasta	SE_18.008.contigs.fasta	SE_18.046.contigs.fasta	SE_14.133.contigs.fasta	SE_19.004.contigs.fasta	SE_14.105.contigs.fasta	SE_19.008.contigs.fasta	SE_18.072.contigs.fasta	SE_18.073.contigs.fasta	SE_19.030.contigs.fasta
532993	T	C	SEQ_0554	I	T	NA	0	1	1	1	1	1	1	1	1	1	1	1	1	1	1	1	1	1	1	1	1	1	1	1	1	1	1	1	1	1	1	1	1	1	1	1	1	1	1	1	1	1	1
599783	C	T	SEQ_0617	R	W	NA	0	1	1	1	1	1	1	1	1	1	1	1	1	1	1	1	1	1	1	1	1	1	1	1	1	1	1	1	1	1	1	1	1	1	1	1	1	1	1	1	1	1	1
845718	A	G	SEQ_0872	I	V	NA	0	1	1	1	1	1	1	1	1	1	1	1	1	1	1	1	1	1	1	1	1	1	1	1	1	1	1	1	1	1	1	1	1	1	1	1	1	1	1	1	1	1	1
871397	A	G	SEQ_0896	I	V	NA	0	1	1	1	1	1	1	1	1	1	1	1	1	1	1	1	1	1	1	1	1	1	1	1	1	1	1	1	1	1	1	1	1	1	1	1	1	1	1	1	1	1	1
915905	A	G	SEQ_0935	T	A	NA	0	1	1	1	1	1	1	1	1	1	1	1	1	1	1	1	1	1	1	1	1	1	1	1	1	1	1	1	1	1	1	1	1	1	1	1	1	1	1	1	1	1	1
1393718	T	A	SEQ_1397	K	N	NA	0	1	1	1	1	1	1	1	1	1	1	1	1	1	1	1	1	1	1	1	1	1	1	1	1	1	1	1	1	1	1	1	1	1	1	1	1	1	1	1	1	1	1
1420131	G	T	SEQ_1417	Q	K	NA	0	1	1	1	1	1	1	1	1	1	1	1	1	1	1	1	1	1	1	1	1	1	1	1	1	1	1	1	1	1	1	1	1	1	1	1	1	1	1	1	1	1	1
1470134	A	T	SEQ_1461	V	D	NA	0	1	1	1	1	1	1	1	1	1	1	1	1	1	1	1	1	1	1	1	1	1	1	1	1	1	1	1	1	1	1	1	1	1	1	1	1	1	1	1	1	1	1
1476310	C	T	SEQ_1467	L	L	SYN	0	1	1	1	1	1	1	1	1	1	1	1	1	1	1	1	1	1	1	1	1	1	1	1	1	1	1	1	1	1	1	1	1	1	1	1	1	1	1	1	1	1	1
1515816	A	G	SEQ_1505	D	G	NA	0	1	1	1	1	1	1	1	1	1	1	1	1	1	1	1	1	2	1	1	1	2	1	1	1	1	0	1	1	1	2	1	1	1	1	1	1	1	1	1	1	1	1
1679353	G	A	SEQ_1672	D	D	SYN	0	1	1	1	1	1	1	1	1	1	1	1	1	1	1	1	1	1	1	1	1	1	1	1	1	1	1	1	1	1	1	1	1	1	1	1	1	1	1	1	1	1	1
1706846	T	C	SEQ_1694	P	P	SYN	0	1	1	1	1	1	1	1	1	1	1	1	1	1	1	1	1	1	1	1	1	1	1	1	1	1	1	1	1	1	1	1	1	1	1	1	1	1	1	1	1	1	1
2043737	A	G	SEQ_2017	V	A	NA	0	1	1	1	1	1	1	1	1	1	1	1	1	1	1	1	1	1	1	1	1	1	1	1	1	1	1	1	1	1	1	1	1	1	1	1	1	1	1	1	1	1	1
2044647	C	T	SEQ_2017	V	M	NA	0	1	1	1	1	1	1	1	1	1	1	1	1	1	1	1	1	1	1	1	1	1	1	1	1	1	1	1	1	1	1	1	1	1	1	1	1	1	1	1	1	1	1
2044792	T	A,C	SEQ_2017	E	D,E	NA	0	1	1	1	1	1	1	1	1	1	1	1	1	1	1	1	1	1	1	1	1	1	1	1	1	1	1	1	1	1	1	1	1	1	1	1	1	1	1	1	1	1	1
[truncated: 8 more columns]

## Sheet: Table S4
Table S4 - SNPs identified in the core genome of ≥38 SEZ isolates relative to reference genome SEZ H70.
Position	Reference Nucleotide	Alternative Nucleotide	CDS	Reference Amino Acid	Alternative Amino Acid	SNP Result	SZ_H70.gb.fna	SZ_18.041.contigs.fasta	SZ_19.005.contigs.fasta	SZ_19.048.contigs.fasta	SZ_19.053.contigs.fasta	SZ_19.046.contigs.fasta	SZ_19.038.contigs.fasta	SZ_18.052.contigs.fasta	SZ_18.058.contigs.fasta	SZ_19.056.contigs.fasta	SZ_18.066.contigs.fasta	SZ_17.006.contigs.fasta	SZ_19.054.contigs.fasta	SZ_18.057.contigs.fasta	SZ_19.052.contigs.fasta	SZ_18.056.contigs.fasta	SZ_14.151.contigs.fasta	SZ_14.135.contigs.fasta	SZ_19.058.contigs.fasta	SZ_20.108.contigs.fasta	SZ_14.131.contigs.fasta	SZ_18.060.contigs.fasta	SZ_19.036.contigs.fasta	SZ_19.055.contigs.fasta	SZ_14.107.contigs.fasta	SZ_19.047.contigs.fasta	SZ_14.128.contigs.fasta	SZ_18.054.contigs.fasta	SZ_14.145.contigs.fasta	SZ_18.038.contigs.fasta	SZ_14.118.contigs.fasta	SZ_18.035.contigs.fasta	SZ_14.102.contigs.fasta	SZ_19.050.contigs.fasta	SZ_19.057.contigs.fasta	SZ_19.042.contigs.fasta	SZ_19.044.contigs.fasta	SZ_19.037.contigs.fasta	SZ_19.045.contigs.fasta	SZ_14.130.contigs.fasta	SZ_18.036.contigs.fasta	SZ_19.035.contigs.fasta	SZ_18.059.contigs.fasta
1355692	A	G	SZO_12180	V	A	NA	0	1	1	1	1	1	0	0	1	1	1	1	1	1	1	1	1	0	1	0	1	1	1	1	1	1	0	1	1	1	0	1	0	1	0	1	0	1	1	1	1	1	1
1355883	C	T	SZO_12190	T	A	NA	0	1	1	1	1	1	1	1	1	1	1	1	1	1	1	1	1	1	1	0	1	1	1	1	1	1	0	1	0	1	0	1	0	1	0	1	0	1	1	1	1	1	1
1356678	T	C	SZO_12310	N	D	NA	0	1	1	1	1	1	1	1	1	1	1	1	1	1	1	1	1	1	1	1	1	1	1	1	1	1	0	1	1	1	0	1	1	1	1	1	0	1	1	1	1	1	1
1357136	A	G	SZO_12420	V	I	NA	0	0	0	1	0	1	1	0	1	0	1	1	1	1	1	1	1	1	1	1	1	1	1	1	1	1	0	1	1	0	0	1	1	1	1	1	0	1	1	1	1	0	1
1357820	A	G	SZO_12420	D	G	NA	0	0	0	1	0	1	1	1	1	0	1	1	1	1	1	1	1	1	1	1	1	1	1	1	1	1	0	1	1	0	0	1	1	1	1	1	0	1	1	1	1	0	1
1357861	T	C	SZO_12420	I	V	NA	0	0	0	1	0	1	1	1	1	1	1	1	1	0	0	1	1	1	1	1	1	0	1	1	1	1	0	1	1	0	0	1	1	1	1	1	0	1	1	1	1	0	1
1360158	G	A	SZO_12420	M	I	NA	0	1	1	1	1	1	1	0	1	1	1	0	1	1	1	1	1	1	1	1	1	1	0	1	1	1	0	1	1	1	0	1	1	1	1	1	0	1	1	1	1	1	1
1360224	C	G,A	SZO_12420	K	Q	NA	0	1	1	1	1	1	1	0	1	1	1	0	1	1	1	1	1	1	2	1	1	1	0	1	1	1	0	1	1	1	1	1	1	1	1	1	1	1	1	1	1	1	1
1360233	T	C	SZO_12420	A	T	NA	0	1	1	1	1	1	1	0	1	1	1	0	1	1	1	1	1	1	1	1	1	1	0	1	1	1	0	1	1	1	1	1	1	1	1	1	1	1	1	1	1	1	1
1360349	A	G	SZO_12420	V	A	NA	0	1	1	1	1	1	1	0	1	0	1	0	1	1	1	1	1	1	1	1	1	1	0	1	1	0	0	1	1	1	1	1	1	1	1	1	1	1	1	1	1	1	1
1361312	G	A,T	SZO_12420	V	A	NA	0	0	0	1	0	2	0	0	2	1	0	2	1	1	1	2	2	0	1	2	0	1	2	1	1	1	0	2	2	0	2	2	1	0	2	2	2	2	0	0	2	0	2
1362190	A	G	SZO_12440	H	H,Q	NA	0	1	1	1	1	1	1	1	1	1	1	1	1	1	1	1	1	1	1	1	1	1	1	1	1	1	0	1	1	1	1	1	1	1	1	1	1	1	1	1	1	1	1
1372530	C	T	SZO_13060	S	P	NA	0	1	1	1	1	0	1	1	0	1	1	1	1	1	1	1	1	1	1	1	0	1	1	1	1	1	0	1	1	1	0	1	1	0	1	1	0	1	0	0	1	1	1
1372539	C	A	SZO_13060	D	A	NA	0	1	1	1	1	1	1	1	1	1	1	1	1	1	1	1	1	1	1	1	1	1	1	1	1	1	0	1	1	1	0	1	1	0	1	1	0	1	1	1	1	1	1
1372563	G	A	SZO_13060	R	S,R	NA	0	1	1	1	1	0	1	1	0	1	1	1	1	1	1	1	1	1	1	1	0	1	1	1	1	1	0	1	1	1	0	1	1	0	1	1	0	1	1	1	1	1	1
1372569	A	G	SZO_13060	K	E	NA	0	1	1	1	1	0	1	1	0	1	1	1	1	1	1	1	1	1	1	1	0	1	1	1	1	1	0	1	1	1	0	1	1	0	1	1	0	1	1	1	1	1	1
1372599	C	T	SZO_13060	V	L	NA	0	1	1	0	1	0	1	1	0	1	1	1	1	1	1	1	1	1	1	1	0	1	1	1	1	0	0	1	1	1	0	1	1	0	1	1	0	1	0	0	1	1	1
1372602	C	T	SZO_13390	V	I	NA	0	1	1	1	1	0	1	1	0	1	1	1	1	1	1	1	1	1	1	1	0	1	1	1	1	1	0	1	1	1	0	1	1	0	1	1	0	1	1	1	1	1	1
1372614	C	T	SZO_13390	H	N	NA	0	1	1	1	1	0	1	1	0	1	1	1	1	1	1	1	1	1	1	1	0	1	1	1	1	1	0	1	1	1	0	1	1	0	1	1	0	1	1	1	1	1	1
1372638	T	C	SZO_13390	P	S	NA	0	1	1	1	1	0	1	1	0	1	1	1	1	1	1	1	1	1	1	1	0	1	1	1	1	1	0	1	1	1	0	1	1	0	1	1	0	1	1	1	1	1	1
1372653	A	G	SZO_13730	T	A	NA	0	1	1	1	1	0	1	1	0	1	1	1	1	1	1	1	1	1	1	1	1	1	1	1	1	1	0	1	1	1	0	1	1	0	1	1	0	1	1	1	1	1	1
1372665	G	A	SZO_13730	N	K	NA	0	1	1	1	1	1	1	1	1	1	1	1	1	1	1	1	1	1	1	1	1	1	1	1	1	1	0	1	1	1	0	1	1	0	1	1	0	1	1	1	1	1	1
1372680	C	T	SZO_13730	I	N,S	NA	0	1	1	1	1	0	1	1	0	1	1	1	1	1	1	1	1	1	1	1	1	1	1	1	1	1	0	1	1	1	0	1	1	0	1	1	0	1	0	0	1	1	1
1372785	C	T	SZO_13730	I	T	NA	0	1	1	1	1	1	1	1	1	1	1	1	1	1	1	1	1	1	1	1	1	1	1	1	1	1	0	1	1	1	0	1	1	0	1	1	0	1	1	1	1	1	1
1372821	G	A	SZO_13730	V	M	NA	0	1	1	1	1	1	1	1	1	1	1	1	1	1	1	1	0	1	1	1	1	1	1	1	1	1	0	1	0	1	0	1	1	0	1	1	0	1	1	1	1	1	1
1372914	G	A	SZO_13730	V	F	NA	0	1	1	1	1	1	1	1	1	1	1	1	1	1	1	1	0	1	1	1	1	1	1	1	1	1	0	1	0	1	0	1	1	1	1	1	0	1	1	1	1	1	1
1372973	T	C	SZO_13730	M	I	NA	0	1	1	1	1	1	1	1	1	1	1	1	1	1	1	1	1	1	1	1	1	1	1	1	1	1	0	1	1	1	0	1	1	1	1	1	0	1	1	1	1	1	1
1372992	T	G	SZO_13730	M	T	NA	0	1	1	1	1	0	1	1	0	1	1	1	1	1	1	0	1	1	1	1	1	1	1	1	1	1	0	1	1	1	0	1	1	1	1	1	0	1	1	1	0	1	1
1373004	A	G	SZO_13730	S	C	NA	0	1	1	1	1	1	1	1	1	1	1	1	1	1	1	1	1	1	1	1	1	1	1	1	1	1	0	1	1	1	0	1	1	0	1	1	0	1	0	0	1	1	1
1373031	T	G	SZO_13740	A	T	NA	0	1	1	1	1	0	1	1	0	1	1	1	1	1	1	1	0	1	1	1	1	1	1	1	1	1	0	1	0	1	0	1	1	0	1	1	0	1	1	1	1	1	1
1373079	G	A	SZO_13740	V	I	NA	0	1	1	1	1	1	1	1	1	1	0	1	1	1	1	0	0	1	1	1	1	1	0	0	1	1	0	1	1	1	1	0	0	1	1	0	1	1	1	1	0	1	1
1373085	A	T	SZO_15090	K	R	NA	0	1	1	1	1	1	1	1	1	1	0	1	1	1	1	0	0	1	1	1	1	1	0	0	1	1	0	1	1	1	1	0	0	1	1	0	1	1	1	1	0	1	1
1383926	G	A	SZO_15980	S	G	NA	0	0	0	1	0	1	1	1	1	1	1	1	0	1	1	1	1	1	1	1	1	1	1	1	0	1	0	1	1	0	0	1	1	1	1	1	0	1	1	1	1	0	1
1385423	A	T	SZO_01540	V	I	NA	0	1	1	0	1	1	1	1	1	1	1	0	1	1	1	1	0	1	0	1	1	1	0	1	1	1	0	1	1	1	0	1	1	1	1	1	0	1	0	0	1	1	1
1385446	C	T	SZO_16620	K	E	NA	0	1	1	0	1	1	1	1	1	1	1	0	1	1	1	1	0	1	0	1	1	1	0	1	1	1	0	1	1	1	0	1	1	1	1	1	0	1	0	0	1	1	1
1385448	T	C	SZO_16620	K	R,T	NA	0	1	1	0	1	1	1	1	1	1	1	1	1	1	1	1	0	1	0	1	1	1	0	1	1	1	0	1	1	1	0	1	1	1	1	1	0	1	1	1	1	1	1
1385462	G	A	SZO_16620	C	W	NA	0	1	1	0	1	1	1	1	1	1	1	0	1	1	1	1	0	1	0	1	1	1	0	1	1	1	0	1	1	1	0	1	1	1	1	1	0	1	0	0	1	1	1
1385914	T	C	SZO_16620	P	L	NA	0	1	1	1	1	1	1	1	1	1	1	1	1	1	1	1	1	1	1	1	1	1	1	1	1	1	0	1	1	1	0	1	1	1	1	1	0	1	1	1	1	1	1
1385957	C	A	SZO_16620	I	V	NA	0	1	1	1	1	1	1	1	1	1	1	1	1	1	1	0	1	1	1	1	1	1	0	1	1	1	0	1	1	1	0	1	1	1	1	1	0	1	1	1	1	1	1
1386298	T	G	SZO_16620	R	K	NA	0	1	1	1	1	1	1	1	1	1	1	1	1	0	0	1	1	1	1	1	0	0	0	1	1	1	0	1	1	1	0	1	1	1	1	1	0	1	0	0	1	1	1
1386301	C	T	SZO_16820	K	R	NA	0	1	1	1	1	1	1	1	1	1	1	1	1	0	0	1	1	1	1	1	0	0	0	1	1	1	0	1	1	1	0	1	1	1	1	1	0	1	0	0	1	1	1
1386302	C	T	SZO_16820	K	E	NA	0	1	1	1	1	1	1	1	1	1	1	1	1	0	0	1	1	1	1	1	0	0	0	1	1	1	0	1	1	1	0	1	1	1	1	1	0	1	0	0	1	1	1
1386308	C	A	SZO_16820	A	V	NA	0	1	1	1	1	1	1	1	1	1	1	1	1	0	0	1	1	1	1	1	0	0	0	1	1	1	0	1	1	1	0	1	1	1	1	1	0	1	0	0	1	1	1
1386309	A	G	SZO_16830	R	H	NA	0	1	1	1	1	1	1	1	1	1	1	1	1	0	0	1	1	1	1	1	0	0	0	1	1	1	0	1	1	1	0	1	1	1	1	1	0	1	0	0	1	1	1
1386317	G	A	SZO_16830	R	S	NA	0	1	1	1	1	1	1	1	1	1	1	1	1	0	0	1	1	1	1	1	1	0	0	1	1	1	0	1	1	1	0	1	1	1	1	1	0	1	0	0	1	1	1
1386653	A	T	SZO_16870	A	T	NA	0	1	1	1	1	0	1	0	0	1	0	1	1	1	1	1	1	1	1	1	1	1	1	1	0	1	0	1	1	1	0	1	1	1	1	1	0	1	1	1	0	1	1
1386658	A	G	SZO_16880	I	V	NA	0	1	1	1	1	0	1	0	0	1	0	1	1	1	1	1	1	1	1	1	1	1	1	1	0	1	0	1	1	1	0	1	1	1	1	1	0	1	1	1	0	1	1
1386665	G	A	SZO_17350	A	V	NA	0	1	1	1	1	0	1	0	0	1	0	1	1	1	1	1	1	1	1	1	1	1	1	1	0	1	0	1	1	1	0	1	1	1	1	1	0	1	1	1	0	1	1
1386731	T	C	SZO_18670	S	G	NA	0	1	1	1	1	1	1	0	1	1	1	1	1	1	1	1	1	1	1	1	1	1	1	1	0	1	0	1	1	1	0	1	1	1	1	1	0	1	1	1	0	1	1
1386740	T	G	SZO_19030	D	V,A	NA	0	1	1	0	1	0	1	0	0	1	1	1	1	1	1	1	0	1	1	1	1	1	1	0	0	1	0	1	1	1	0	1	1	1	1	1	0	1	1	1	0	1	1
1386743	G	A	SZO_19090	K	R	NA	0	1	1	0	1	0	1	0	0	1	1	1	1	1	1	1	0	1	1	1	1	1	1	0	0	1	0	1	1	1	0	1	1	1	1	1	0	1	1	1	0	1	1
1386755	G	A	SZO_19140	K	E	NA	0	1	1	0	1	0	1	0	0	1	1	1	1	1	1	1	0	1	1	1	1	1	1	0	0	1	0	1	1	1	0	1	1	1	1	1	0	1	1	1	1	1	1
1386758	A	G	SZO_19140	F	L	NA	0	1	1	0	1	0	1	0	0	1	1	1	1	1	1	1	0	1	1	1	1	1	1	0	0	1	0	1	1	1	0	1	1	1	1	1	0	1	1	1	1	1	1
1386948	A	G	SZO_02900	R	K,M	NA	0	1	1	1	1	1	1	0	1	1	0	1	1	1	1	1	1	1	1	1	1	1	1	1	0	1	0	0	0	1	0	1	1	1	1	1	0	1	1	1	1	1	0
1386998	A	G	SZO_03060	E	A	NA	0	1	1	1	1	1	1	0	1	1	0	1	1	1	1	1	1	1	0	1	1	1	1	1	0	1	0	0	0	1	0	1	1	1	1	1	0	1	1	1	1	1	0
1387190	G	A	SZO_03130	Q	H	NA	0	1	1	1	1	0	1	0	0	1	1	1	1	1	1	1	1	1	0	1	1	1	1	1	0	1	0	0	0	1	0	1	1	1	1	1	0	1	1	1	1	1	0
1387929	G	A	SZO_03130	V	A,G	NA	0	1	0	1	1	1	1	0	1	1	1	1	1	1	1	1	1	1	1	1	1	1	0	0	1	1	0	1	1	1	0	0	1	1	1	0	0	1	1	1	1	1	1
1387932	T	C	SZO_03130	L	L,M	NA	0	1	0	1	1	1	1	0	1	1	1	1	1	1	1	1	1	1	1	1	1	1	0	0	1	1	0	1	1	1	0	0	1	1	1	0	0	1	1	1	1	1	1
1387951	T	C	SZO_03130	T	A	NA	0	1	0	1	1	1	1	0	1	1	1	1	1	1	1	1	1	1	1	1	1	1	0	0	1	1	0	1	1	1	0	0	1	1	1	0	0	1	1	1	1	1	1
1387953	A	G	SZO_03170	V	A	NA	0	1	0	1	1	1	1	0	1	1	1	1	1	1	1	1	1	1	1	1	1	1	0	0	1	1	0	1	1	1	0	0	1	1	1	0	0	1	1	1	1	1	1
1387960	T	C	SZO_03170	T	A	NA	0	1	0	1	1	1	1	0	1	1	1	1	1	1	1	1	1	1	1	1	1	1	0	0	1	1	0	1	1	1	0	0	1	1	1	0	0	1	1	1	1	1	1
1387962	G	A	SZO_03170	F	L	NA	0	1	0	1	1	1	1	0	1	1	1	1	1	1	1	1	1	1	1	1	1	1	0	0	1	1	0	1	1	1	0	0	1	1	1	0	0	1	1	1	1	1	1
1388812	T	C	SZO_03190	L	P	NA	0	1	1	1	1	1	1	0	1	0	1	1	0	1	1	1	1	1	1	1	1	1	1	1	0	1	0	1	1	1	0	1	1	0	1	1	0	0	1	1	0	1	1
1389544	T	C,G	SZO_03260	V	I	NA	0	1	1	1	1	1	1	1	1	1	1	1	1	1	1	1	1	1	1	1	1	1	0	1	1	0	0	2	1	1	0	1	1	1	1	1	0	1	1	1	1	1	2
1389571	T	C	SZO_03510	E	E,D	NA	0	1	1	1	1	1	1	1	1	1	1	1	0	1	1	1	1	1	1	1	1	1	1	1	0	0	0	1	1	1	0	1	1	1	1	1	0	0	1	1	1	1	1
1454545	T	C	SZO_03520	I	T	NA	0	1	1	1	1	1	1	1	1	1	1	1	1	1	1	1	1	1	1	1	1	1	1	1	1	1	0	0	0	1	1	1	1	0	1	1	1	1	1	1	0	1	0
1455724	C	T	SZO_03520	Y	F	NA	0	1	1	0	1	1	1	0	1	0	0	1	1	1	1	0	1	1	1	1	1	1	1	1	1	1	0	1	1	1	0	1	0	0	1	1	0	1	0	0	1	1	1
1455727	A	G	SZO_03530	I	V	NA	0	1	1	0	1	1	1	0	1	0	0	1	1	1	1	0	1	1	1	1	1	1	1	1	1	1	0	1	1	1	0	1	0	0	1	1	0	1	0	0	1	1	1
1455730	A	G	SZO_03560	G	E	NA	0	1	1	0	1	1	1	0	1	0	0	1	1	1	1	0	1	1	1	1	1	1	1	1	1	1	0	1	1	1	0	1	0	0	1	1	0	1	0	0	1	1	1
1455733	G	C	SZO_03560	K	R	NA	0	1	1	0	1	1	1	0	1	0	0	1	1	1	1	0	1	1	1	1	1	1	1	1	1	1	0	1	1	1	0	1	0	0	1	1	0	1	0	0	1	1	1
1455739	T	C	SZO_03590	G	D	NA	0	1	1	0	1	1	1	0	1	0	0	1	1	1	1	0	1	1	1	1	1	1	1	1	1	1	0	1	1	1	0	1	0	0	1	1	0	1	0	0	1	1	1
1456144	A	G	SZO_03600	I	M	NA	0	1	1	1	1	1	1	1	1	1	1	1	1	1	1	1	1	1	1	1	1	1	1	1	1	1	0	1	1	1	1	1	1	1	1	1	1	1	1	1	1	1	1
1456185	T	G	SZO_03620	V	A	NA	0	1	1	1	1	1	1	1	1	1	1	1	1	1	1	1	1	1	1	1	0	1	1	1	0	1	0	1	1	1	0	1	0	1	1	1	0	1	0	0	0	1	1
1456196	C	G,T	SZO_03651	S	N	NA	0	1	1	1	1	2	1	1	2	1	1	1	1	1	1	1	1	1	1	1	0	1	1	1	0	2	0	1	1	1	0	1	0	1	1	1	0	1	0	0	0	1	1
1456201	T	C	SZO_03651	V	I	NA	0	1	1	1	1	1	1	1	1	1	1	1	1	1	1	1	1	1	1	1	0	1	1	1	0	1	0	1	1	1	0	1	0	1	1	1	0	1	0	0	0	1	1
1456288	C	G	SZO_03710	V	I	NA	0	1	1	1	1	0	1	1	0	1	1	1	1	1	1	1	1	1	1	1	1	1	1	1	1	0	0	1	1	1	1	1	1	1	1	1	1	1	1	1	0	1	1
1456319	C	T	SZO_04020	I	T	NA	0	1	1	1	1	0	1	1	0	1	1	1	1	1	1	1	1	1	1	1	1	1	1	1	1	0	0	1	1	1	1	1	1	1	1	1	1	1	1	1	0	1	1
1457862	C	T	SZO_04050	C	R	NA	0	1	1	0	1	1	1	1	1	1	1	0	1	1	1	0	1	1	0	1	0	1	1	1	0	1	0	1	0	1	1	1	1	1	1	1	1	1	1	1	0	1	1
1498209	C	T	SZO_04100	K	E	NA	0	1	1	1	1	1	1	1	1	1	0	1	1	1	1	1	1	1	0	1	1	1	1	1	1	1	0	1	1	1	1	1	1	1	1	1	1	1	1	1	1	1	1
1498224	G	T	SZO_04110	D	N	NA	0	1	1	1	1	1	1	1	1	1	0	1	1	1	1	1	1	1	0	1	1	1	1	1	1	1	0	0	0	1	1	1	1	1	1	1	1	1	0	0	1	1	0
1498467	G	A	SZO_04110	L	F	NA	0	1	1	1	1	1	1	1	1	1	1	1	1	1	1	0	1	1	1	0	1	1	0	0	1	1	0	1	1	1	1	1	1	0	0	1	1	1	1	1	0	1	1
1498729	C	T	SZO_04120	T	A	NA	0	1	1	1	1	1	1	1	1	1	1	1	1	1	1	0	1	1	1	0	1	1	0	0	1	1	0	1	1	1	1	1	1	0	0	1	1	1	1	1	0	1	1
1499178	A	G	SZO_04130	T	A	NA	0	1	1	1	1	0	1	1	0	1	0	0	1	1	1	1	1	1	1	1	1	1	0	0	1	1	0	1	1	1	1	1	1	1	1	1	1	1	1	1	0	1	1
1499715	A	G	SZO_04460	D	E	NA	0	1	1	1	1	1	0	1	1	1	1	1	1	1	1	1	1	0	1	1	1	1	0	0	0	1	0	1	1	1	1	1	1	1	1	1	1	1	1	1	1	1	1
1533544	A	T,G	SZO_04710	E	A	NA	0	0	0	0	0	0	1	1	0	0	0	2	0	2	2	1	1	1	2	0	1	2	0	0	2	1	0	1	1	0	0	2	1	0	2	1	0	2	1	1	1	0	1
1534385	T	C	SZO_04710	H	Q,Q	NA	0	1	1	1	1	1	1	1	1	0	1	1	1	0	0	1	1	1	1	1	1	0	0	1	0	1	0	1	1	1	0	1	1	1	1	1	0	0	1	1	1	1	1
1538247	T	C	SZO_04710	I	V	NA	0	1	1	1	1	1	1	1	1	1	1	1	1	1	1	1	1	1	1	1	1	1	1	1	1	1	0	0	1	1	0	1	1	1	1	1	0	1	1	1	1	1	0
1538452	A	C	SZO_04710	K	R	NA	0	1	1	1	1	1	1	1	1	0	1	1	1	1	1	1	1	1	1	1	1	1	1	1	1	1	0	0	1	1	0	1	1	1	1	1	0	1	1	1	1	1	0
1538536	T	C	SZO_05190	V	L	NA	0	1	1	1	1	1	1	1	1	0	1	1	1	1	1	1	1	1	1	1	1	1	1	1	1	1	0	0	1	1	0	1	1	1	1	1	0	1	1	1	1	1	0
1538540	A	T,C	SZO_05230	S	N	NA	0	1	1	1	1	1	2	1	1	0	1	1	1	1	1	1	2	2	1	1	1	1	1	1	1	1	0	0	2	1	0	2	1	1	1	2	0	1	1	1	1	1	0
1538564	A	G	SZO_05410	V	A	NA	0	1	1	1	1	1	1	1	1	0	1	1	1	1	1	1	1	1	1	1	1	1	1	1	1	1	0	0	1	1	0	1	1	1	1	1	0	1	1	1	1	1	0
1538605	C	A	SZO_05410	S	P	NA	0	1	1	1	1	1	1	1	1	1	1	1	1	1	1	1	1	1	1	1	1	1	1	1	1	1	0	0	0	1	0	0	1	1	1	0	0	1	1	1	1	1	0
1538607	C	T	SZO_05410	K	R	NA	0	1	1	1	1	1	1	1	1	1	1	1	1	1	1	1	1	1	1	1	1	1	1	1	1	1	0	0	0	1	0	0	1	1	1	0	0	1	1	1	1	1	0
1538610	C	A	SZO_05700	C	R	NA	0	1	1	1	1	1	1	1	1	1	1	1	1	1	1	1	1	1	1	1	1	1	1	1	1	1	0	1	1	1	0	1	1	1	1	1	0	1	1	1	1	1	1
1538614	C	T	SZO_05710	C	R	NA	0	1	1	1	1	1	1	1	1	1	1	1	1	1	1	1	1	1	1	1	1	1	1	1	1	1	0	0	0	1	0	0	1	1	1	0	0	1	1	1	1	1	0
1538615	A	G	SZO_06530	I	V	NA	0	1	1	1	1	1	1	1	1	1	1	1	1	1	1	1	1	1	1	1	1	1	1	1	1	1	0	0	0	1	0	0	1	1	1	0	0	1	1	1	1	1	0
1538617	C	T	SZO_06530	V	A	NA	0	1	1	1	1	1	1	1	1	1	1	1	1	1	1	1	1	1	1	1	1	1	1	1	1	1	0	0	0	1	0	0	1	1	1	0	0	1	1	1	1	1	0
1538619	A	G	SZO_06530	F	L	NA	0	1	1	1	1	1	1	1	1	1	1	1	1	1	1	1	1	1	1	1	1	1	1	1	1	1	0	0	0	1	0	0	1	1	1	0	0	1	1	1	1	1	0
1538629	A	G	SZO_06900	Q	R	NA	0	1	1	1	1	1	1	1	1	1	1	1	1	1	1	1	1	1	1	1	1	1	1	1	1	1	0	0	0	1	0	0	1	1	1	0	0	1	1	1	1	1	0
1538631	T	A	SZO_06900	M	I	NA	0	1	1	1	1	1	1	1	1	1	1	1	1	1	1	1	1	1	1	1	1	1	1	1	1	1	0	0	0	1	0	0	1	1	1	0	0	1	1	1	1	1	0
1538637	G	A	SZO_06900	I	V	NA	0	1	1	1	1	1	1	1	1	1	1	0	1	1	1	1	1	1	1	0	0	1	0	1	1	1	0	1	1	1	0	1	1	1	0	1	0	1	1	1	1	1	1
1538916	C	T	SZO_06920	V	A	NA	0	1	1	1	1	1	1	1	1	1	1	1	0	1	1	1	1	1	1	1	0	1	1	1	0	1	0	1	1	1	0	1	1	1	1	1	0	0	1	1	1	1	1
1538950	G	A	SZO_06920	T	M	NA	0	1	1	1	1	1	1	1	1	1	1	1	0	1	1	1	1	1	1	1	0	1	1	1	0	1	0	1	1	1	0	1	1	1	1	1	0	0	1	1	1	1	1
1538961	C	T	SZO_06920	S	N	NA	0	1	1	1	1	1	1	1	1	1	1	1	0	1	1	1	1	1	1	1	0	1	1	1	0	1	0	1	1	1	0	1	1	1	1	1	0	0	1	1	1	1	1
1538962	T	C	SZO_06920	S	R	NA	0	1	1	1	1	1	1	1	1	1	1	1	0	1	1	1	1	1	1	1	0	1	1	1	0	1	0	1	1	1	0	1	1	1	1	1	0	0	1	1	1	1	1
1538971	T	C	SZO_06920	S	N	NA	0	1	1	1	1	1	1	1	1	1	1	1	0	1	1	1	1	1	1	1	0	1	1	1	0	1	0	1	1	1	0	1	1	1	1	1	0	0	1	1	1	1	1
1538974	T	C	SZO_06930	D	A	NA	0	1	1	1	1	1	1	1	1	1	1	1	0	1	1	1	1	1	1	1	0	1	1	1	0	1	0	1	1	1	0	1	1	1	1	1	0	0	1	1	1	1	1
1538980	T	C	SZO_06930	L	F,I	NA	0	1	1	1	1	1	1	1	1	1	1	1	0	1	1	1	1	1	1	1	0	1	1	1	0	1	0	1	1	1	0	1	1	1	1	1	0	0	1	1	1	1	1
1694840	T	C	SZO_06940	V	I	NA	0	1	1	1	1	0	0	1	0	1	1	1	1	1	1	0	1	0	1	0	1	1	1	1	1	0	0	1	1	1	0	1	1	1	0	1	0	1	1	1	1	1	1
1694844	T	C	SZO_06940	E	D	NA	0	1	1	1	1	0	0	1	0	1	1	1	1	1	1	0	1	0	1	0	1	1	1	1	1	0	0	1	1	1	0	1	1	1	0	1	0	1	1	1	1	1	1
1694867	A	G	SZO_06940	M	V	NA	0	1	1	1	1	0	0	1	0	1	1	1	1	1	1	1	1	0	1	1	1	1	1	1	1	0	0	1	1	1	0	1	1	1	1	1	0	1	1	1	1	1	1
1694873	G	A	SZO_06940	M	T	NA	0	1	1	1	1	0	0	1	0	1	1	1	1	1	1	0	1	0	0	1	1	1	1	1	1	0	0	1	1	1	0	1	1	1	1	1	0	1	1	1	1	1	1
1694876	T	C	SZO_06940	V	I	NA	0	1	1	1	1	0	0	1	0	1	1	1	1	1	1	0	1	0	0	1	1	1	1	1	1	0	0	1	1	1	0	1	1	1	1	1	0	1	1	1	1	1	1
1694879	A	G	SZO_06940	F	L	NA	0	1	1	1	1	0	0	1	0	1	1	1	1	1	1	0	1	0	0	1	1	1	1	1	1	0	0	1	1	1	0	1	1	1	1	1	0	1	1	1	1	1	1
1694948	C	T	SZO_06940	V	A	NA	0	1	1	1	1	0	1	1	0	1	1	1	1	1	1	1	1	1	1	1	1	1	1	1	1	0	0	1	1	1	0	1	1	1	1	1	0	1	1	1	1	1	1
1695188	T	C	SZO_06940	S	A	NA	0	1	1	1	1	1	1	1	1	1	1	1	1	1	1	1	1	1	1	0	1	1	1	1	1	1	0	1	0	1	0	1	1	0	0	0	0	1	1	1	0	1	1
170348	G	C	SZO_06940	K	K,N	NA	0	1	0	1	1	1	1	0	1	0	1	1	1	1	1	1	1	1	1	1	0	1	1	1	0	0	0	1	0	1	1	1	1	0	1	1	1	0	1	1	1	1	1
170507	C	T	SZO_06950	A	T	NA	0	0	0	1	0	1	1	1	1	1	1	1	1	1	1	1	1	1	1	1	0	1	1	1	1	0	0	1	0	0	1	0	1	1	1	0	1	0	1	1	1	0	1
170531	T	C,G	SZO_06980	M	T	NA	0	0	0	1	0	1	2	2	1	1	2	1	1	2	2	2	2	2	1	2	0	2	2	2	0	0	0	2	0	0	1	0	2	2	2	0	1	0	2	2	1	0	2
170693	G	C,A	SZO_06980	V	I	NA	0	1	1	1	1	1	0	2	1	1	1	1	1	1	1	0	2	0	1	1	1	1	1	0	1	0	0	2	1	1	1	1	0	2	1	1	1	1	0	0	1	1	2
170720	G	A,T	SZO_06990	E	K	NA	0	1	1	2	1	1	0	0	1	1	1	2	1	1	1	0	0	0	2	1	1	1	1	0	1	0	0	0	1	1	1	1	0	0	1	1	1	1	0	0	2	1	0
170735	A	G	SZO_06990	D	E,D	NA	0	1	1	1	1	1	0	1	1	1	1	1	1	1	1	0	1	0	1	1	1	1	1	0	1	0	0	1	1	1	1	1	0	1	1	1	1	1	0	0	1	1	1
175733	A	G	SZO_07000	D	E,E	NA	0	1	1	1	1	1	1	1	1	1	1	1	1	1	1	1	1	1	1	1	1	1	1	0	1	0	0	0	1	1	1	1	1	1	1	1	1	1	1	1	1	1	1
176219	A	G	SZO_07000	V	I	NA	0	1	1	1	1	1	1	0	1	1	1	1	1	1	1	1	1	1	1	1	1	1	1	0	1	0	0	1	1	1	1	1	1	1	1	1	1	1	1	1	1	1	1
1784392	T	C	SZO_07000	R	K	NA	0	1	1	1	1	1	1	1	1	1	1	1	1	1	1	1	1	1	1	0	1	1	1	1	1	1	0	1	1	1	0	1	1	0	0	1	0	1	1	1	1	1	1
178835	G	A	SZO_07000	L	F,F	NA	0	1	1	1	1	1	1	1	1	1	1	1	1	1	1	1	1	1	1	1	1	1	1	1	1	0	0	1	1	1	1	1	1	1	1	1	1	1	1	1	1	1	1
1859007	A	G	SZO_07000	E	G,A	NA	0	1	1	1	1	1	1	0	1	1	0	1	1	1	1	1	0	1	1	1	0	1	1	1	1	1	0	1	1	1	0	1	0	0	1	1	0	1	1	1	0	1	1
1859016	T	C	SZO_07000	V	I	NA	0	1	1	1	1	0	1	0	0	1	0	1	1	1	1	1	1	1	1	1	0	1	1	1	1	1	0	1	1	1	0	1	0	0	1	1	0	1	1	1	0	1	1
1859053	A	G	SZO_07450	T	A	NA	0	1	1	1	1	1	1	0	1	1	0	1	1	1	1	1	1	1	1	1	0	1	1	1	1	1	0	1	1	1	0	1	0	0	1	1	0	1	1	1	0	1	1
1859062	C	A	SZO_07460	D	E,D	NA	0	1	1	1	1	1	1	0	1	0	0	1	1	1	1	1	1	1	1	1	0	1	1	1	1	1	0	1	1	1	0	1	0	0	1	1	0	1	1	1	0	1	1
1859066	T	C,G	SZO_07460	T	A	NA	0	1	1	1	1	2	1	0	2	0	0	1	1	1	1	1	1	1	1	1	0	1	1	1	1	1	0	1	1	1	0	1	0	0	1	1	0	1	1	1	0	1	1
1859068	A	C	SZO_07540	I	V	NA	0	1	1	1	1	1	1	0	1	0	0	1	1	1	1	1	1	1	1	1	0	1	1	1	1	1	0	1	1	1	0	1	0	0	1	1	0	1	1	1	0	1	1
1859101	G	A	SZO_08120	E	E,D	NA	0	1	1	1	1	0	1	0	0	1	0	1	1	1	1	1	1	1	1	1	0	1	1	1	1	1	0	1	1	1	0	1	0	0	1	1	0	1	1	1	0	1	1
1859173	A	G	SZO_08140	M	T	NA	0	1	1	1	1	0	1	0	0	1	0	1	1	1	1	1	1	1	1	1	1	1	1	1	1	1	0	1	1	1	0	1	0	0	1	1	0	1	1	1	0	1	1
1859185	T	C	SZO_08160	V	A	NA	0	1	1	1	1	1	1	0	1	1	1	1	1	1	1	1	1	1	1	1	1	1	1	1	1	1	0	1	1	1	0	1	0	0	1	1	0	1	1	1	1	1	1
1859209	G	A,C	SZO_08160	T	A,S	NA	0	1	1	1	1	2	1	0	2	1	1	1	1	1	1	1	1	1	1	1	1	1	1	1	1	1	0	1	1	1	0	1	0	0	1	1	0	1	2	2	1	1	1
1859251	T	C	SZO_08160	M	I	NA	0	1	1	1	1	1	1	1	1	1	1	1	1	1	1	1	1	1	1	1	1	1	1	1	1	1	0	1	1	1	0	1	0	0	1	1	0	1	1	1	1	1	1
1859333	G	A	SZO_08160	A	T	NA	0	1	1	1	1	0	1	0	0	1	1	1	1	1	1	1	1	1	1	1	1	1	1	1	1	1	0	1	1	1	0	1	0	0	1	1	0	1	1	1	1	1	1
1859383	A	C,G	SZO_08200	V	I	NA	0	1	2	0	1	1	2	1	1	2	2	2	0	2	2	2	2	2	2	0	2	2	2	2	0	2	0	0	2	1	0	2	0	0	0	2	0	0	2	2	0	1	0
1859521	T	C	SZO_08480	V	I	NA	0	1	1	1	1	1	1	1	1	1	1	0	1	0	0	1	1	1	1	1	1	0	1	1	1	1	0	1	1	1	0	0	1	1	1	1	0	1	1	1	1	1	1
1859985	T	C	SZO_08480	D	E,E	NA	0	1	1	1	1	1	1	1	1	1	1	1	1	1	1	1	1	1	1	1	1	1	1	1	1	1	0	1	1	1	0	1	1	1	1	1	0	1	1	1	1	1	1
1859993	C	T	SZO_08480	D	G	NA	0	1	1	1	1	1	1	1	1	1	1	1	1	1	1	1	1	1	1	1	1	1	1	1	1	1	0	1	1	1	0	1	1	1	1	1	0	1	1	1	1	1	1
1881626	A	G	SZO_08490	I	M,I	NA	0	1	1	1	1	1	1	0	1	1	0	1	1	1	1	1	1	1	1	1	1	1	0	1	1	1	0	1	1	1	1	1	1	1	1	1	1	1	1	1	1	1	1
1881731	A	G	SZO_08600	R	K	NA	0	1	1	1	1	1	0	0	1	1	0	1	1	1	1	0	1	0	1	1	1	1	0	0	1	1	0	1	1	1	1	1	1	1	1	0	1	1	1	1	1	1	1
1881900	T	C	SZO_08670	I	T	NA	0	1	1	1	1	1	1	0	1	1	0	1	1	1	1	1	1	1	1	1	1	1	1	1	0	1	0	1	0	1	1	0	1	0	1	0	1	1	1	1	1	1	1
1881901	T	C	SZO_08730	V	I	NA	0	1	1	1	1	1	1	0	1	1	0	1	1	1	1	1	1	1	1	1	1	1	1	1	0	1	0	1	0	1	1	0	1	0	1	0	1	1	1	1	1	1	1
1881902	C	T	SZO_12180	K	K	SYN	0	1	1	1	1	1	1	0	1	1	0	1	1	1	1	1	1	1	1	1	1	1	1	1	0	1	0	1	0	1	1	0	1	0	1	0	1	1	1	1	1	1	1
1881904	A	G	SZO_12180	K	K	SYN	0	1	1	1	1	1	1	0	1	1	0	1	1	1	1	1	1	1	1	1	1	1	1	1	0	1	0	1	0	1	1	0	1	0	1	0	1	1	1	1	1	1	1
1881906	G	A	SZO_12190	A	A	SYN	0	1	1	1	1	1	1	0	1	1	0	1	1	1	1	1	1	1	1	1	1	1	1	1	0	1	0	1	0	1	1	0	1	0	1	0	1	1	1	1	1	1	1
1882203	G	A	SZO_12190	F	F	SYN	0	1	1	1	1	0	1	1	0	1	1	0	1	0	0	0	1	1	1	1	1	0	1	1	1	1	0	1	1	1	1	1	1	1	1	1	1	0	1	1	1	1	1
1882221	G	T	SZO_12210	S	S	SYN	0	1	1	1	1	1	1	1	1	1	1	0	1	1	1	0	1	1	1	1	1	1	1	1	0	1	0	1	0	1	1	1	1	1	1	1	1	0	1	1	1	1	1
1882248	G	A	SZO_12210	R	R,R	SYN	0	1	1	1	1	1	1	1	1	1	1	0	1	1	1	0	1	1	1	1	1	1	1	1	1	1	0	1	1	1	1	1	1	1	1	1	1	0	1	1	1	1	1
1882287	A	C	SZO_12210	K	K	SYN	0	1	1	1	1	1	1	1	1	1	1	0	1	1	1	0	1	1	1	1	1	1	1	1	1	1	0	1	1	1	1	1	1	1	1	1	1	0	1	1	1	1	1
1882314	T	C	SZO_12210	L	L	SYN	0	1	1	1	1	1	1	1	1	1	1	0	1	1	1	0	1	1	1	0	1	1	1	0	1	0	0	1	1	1	1	1	1	1	0	1	1	0	1	1	1	1	1
1882317	C	T	SZO_12220	T	T,T	SYN	0	1	1	1	1	1	1	1	1	1	1	0	1	1	1	0	1	1	1	0	1	1	1	0	1	0	0	1	1	1	1	1	1	1	0	1	1	0	1	1	1	1	1
1882329	A	G	SZO_12230	G	G	SYN	0	1	1	1	1	1	1	1	1	1	1	0	1	1	1	0	1	1	1	1	1	1	1	1	1	1	0	1	1	1	1	1	1	1	1	1	1	0	1	1	1	1	1
1882341	A	G	SZO_12310	E	E	SYN	0	1	1	1	1	1	1	0	1	1	0	0	1	1	1	1	1	1	1	1	1	1	1	1	0	1	0	1	0	1	1	0	1	1	1	0	1	0	1	1	1	1	1
1882368	G	A	SZO_12310	V	V	SYN	0	1	1	1	1	1	1	1	1	1	1	0	1	1	1	0	1	1	1	1	1	1	1	1	1	1	0	1	1	1	1	1	1	1	1	1	1	0	1	1	1	1	1
1882371	G	A	SZO_12310	A	A	SYN	0	1	1	1	1	1	1	1	1	1	1	0	1	1	1	0	1	1	1	1	1	1	1	1	1	1	0	1	1	1	1	1	1	1	1	1	1	0	1	1	1	1	1
1882386	T	C	SZO_12310	D	D	SYN	0	1	1	1	1	1	1	1	1	1	1	0	1	1	1	0	1	1	1	1	1	1	1	1	1	1	0	1	1	1	1	1	1	1	1	1	1	0	1	1	1	1	1
1882389	T	C	SZO_12310	V	V	SYN	0	1	1	1	1	1	1	1	1	1	1	0	1	1	1	0	1	1	1	1	1	1	1	1	1	1	0	1	1	1	1	1	1	1	1	1	1	0	1	1	1	1	1
1882392	C	T	SZO_12310	G	G	SYN	0	1	1	1	1	1	1	1	1	1	1	0	1	1	1	0	1	1	1	1	1	1	1	1	1	1	0	1	1	1	1	1	1	1	1	1	1	0	1	1	1	1	1
1882398	G	T	SZO_12310	K	K	SYN	0	1	1	1	1	1	1	1	1	1	1	0	1	1	1	0	1	1	1	1	1	1	1	1	1	1	0	1	1	1	1	1	1	1	1	1	1	0	1	1	1	1	1
1882399	C	T	SZO_12310	G	G	SYN	0	1	1	1	1	1	1	1	1	1	1	0	1	1	1	0	1	1	1	1	1	1	1	1	1	1	0	1	1	1	1	1	1	1	1	1	1	0	1	1	1	1	1
1882400	G	T	SZO_12310	T	T	SYN	0	1	1	1	1	1	1	1	1	1	1	0	1	1	1	0	1	1	1	1	1	1	1	1	1	1	0	1	1	1	1	1	1	1	1	1	1	0	1	1	1	1	1
1882410	T	A	SZO_12310	I	I	SYN	0	1	1	1	1	1	1	1	1	1	1	0	1	1	1	0	1	1	1	1	1	1	1	1	1	1	0	1	1	1	1	1	1	1	1	1	1	0	1	1	1	1	1
1882476	G	A	SZO_12310	G	G	SYN	0	1	1	1	1	0	1	1	0	1	1	0	1	1	1	1	1	1	1	1	1	1	1	1	1	1	0	1	1	1	1	1	1	1	1	1	1	0	1	1	1	1	1
1882551	G	A	SZO_12310	S	S	SYN	0	1	1	1	1	1	1	1	1	1	1	0	1	1	1	1	1	1	1	1	1	1	1	1	1	1	0	1	1	1	1	1	1	1	1	1	1	0	1	1	1	1	1
1882575	G	A	SZO_12310	D	D	SYN	0	1	1	1	1	1	1	1	1	1	1	0	1	0	0	1	1	1	1	1	1	0	1	1	1	1	0	1	1	1	1	1	1	1	1	1	1	0	1	1	1	1	1
1882596	A	G	SZO_12310	D	D	SYN	0	1	1	1	1	1	1	1	1	1	1	0	1	0	0	1	1	1	1	1	1	0	1	1	1	1	0	1	1	1	1	1	1	1	1	1	1	0	1	1	1	1	1
1882605	T	C	SZO_12310	L	L	SYN	0	1	1	1	1	1	1	1	1	1	1	0	1	0	0	1	1	1	1	1	1	0	1	1	1	1	0	1	1	1	1	1	1	1	1	1	1	0	1	1	1	1	1
1882617	A	G	SZO_12310	N	N	SYN	0	1	1	1	1	1	1	1	1	1	1	0	1	1	1	1	1	1	1	1	1	1	1	1	1	1	0	1	1	1	1	1	1	1	1	1	1	0	1	1	1	1	1
1882752	G	A	SZO_12310	A	A	SYN	0	1	1	1	1	0	1	1	0	0	1	0	1	0	0	1	1	1	1	0	1	0	1	1	1	1	0	1	1	1	1	1	1	1	0	1	1	0	1	1	1	1	1
1882824	A	C,T	SZO_12310	L	L	SYN	0	1	1	1	1	1	1	0	1	0	1	0	0	1	1	1	1	1	2	0	1	1	1	1	0	1	0	1	0	1	1	1	1	2	0	1	1	0	1	1	1	1	1
1885054	C	T	SZO_12310	I	I	SYN	0	1	0	1	1	1	1	1	1	1	1	0	1	1	1	0	1	1	1	0	1	1	1	1	1	0	0	1	1	1	0	1	1	1	0	1	0	1	1	1	1	1	1
1885390	A	G	SZO_12410	Y	Y	SYN	0	1	1	1	1	1	1	1	1	1	1	1	1	1	1	1	1	1	1	1	1	1	1	1	1	1	0	1	1	1	0	1	1	1	1	1	0	1	1	1	1	1	1
1886050	G	A	SZO_12420	G	G	SYN	0	1	0	0	1	1	1	1	1	1	1	0	1	1	1	0	0	1	1	1	1	1	1	1	1	0	0	1	0	1	0	1	1	1	1	1	0	1	1	1	1	1	1
1886068	A	C	SZO_12420	I	I	SYN	0	1	0	0	1	1	1	1	1	1	1	0	1	1	1	0	0	1	1	1	1	1	1	1	1	0	0	1	0	1	0	1	1	1	1	1	0	1	1	1	1	1	1
1886810	C	A,T	SZO_12420	L	L	SYN	0	0	0	0	0	1	2	0	1	0	0	2	2	2	2	0	0	2	1	0	2	2	2	0	2	0	0	0	2	0	0	1	0	1	0	1	0	2	0	0	2	0	0
1887112	C	T	SZO_12420	V	V	SYN	0	1	1	1	1	1	1	1	1	1	1	0	1	1	1	1	1	1	1	1	1	1	1	1	1	1	0	1	1	1	0	1	1	1	1	1	0	1	1	1	1	1	1
1887823	A	G	SZO_12420	Y	Y	SYN	0	1	1	1	1	1	1	1	1	1	1	0	1	1	1	1	1	1	1	1	1	1	1	1	1	1	0	0	1	1	0	1	1	1	1	1	0	1	1	1	1	1	0
1888221	T	C	SZO_12420	I	I	SYN	0	1	1	1	1	1	1	1	1	1	1	0	1	1	1	1	1	1	1	1	1	1	1	1	1	1	0	1	1	1	0	1	1	1	1	1	0	1	1	1	1	1	1
1888312	C	A	SZO_12420	L	L	SYN	0	1	1	1	1	1	1	1	1	1	1	0	0	1	1	1	1	1	1	1	0	1	1	1	0	1	0	1	1	1	0	1	1	1	1	1	0	0	1	1	1	1	1
191710	T	C	SZO_12420	N	N	SYN	0	1	1	0	1	1	1	1	1	1	1	1	0	0	0	1	1	1	1	1	1	0	1	1	1	0	0	1	1	1	1	1	1	1	1	1	1	1	1	1	0	1	1
192019	T	G,C	SZO_12420	T	T	SYN	0	1	1	0	1	0	1	2	0	0	2	2	0	2	2	2	1	1	2	2	2	2	2	0	0	0	0	0	2	1	0	2	1	1	2	2	0	1	1	1	0	1	0
1928457	C	T	SZO_12420	L	L	SYN	0	1	1	1	1	1	1	1	1	1	1	1	1	0	0	1	1	1	1	0	1	0	1	1	1	1	0	1	1	1	0	1	1	1	0	1	0	1	1	1	0	1	1
1928598	A	G	SZO_12420	I	I	SYN	0	1	1	1	1	1	1	1	1	1	1	1	1	0	0	1	1	1	0	0	1	0	1	1	1	1	0	1	1	1	0	1	1	1	0	1	0	1	1	1	0	1	1
1928638	G	A	SZO_12420	R	R	SYN	0	1	1	1	1	1	1	1	1	1	1	1	1	1	1	1	1	1	0	0	1	1	1	1	1	1	0	1	1	1	0	1	1	1	0	1	0	1	1	1	0	1	1
1928640	C	T	SZO_12420	Y	Y	SYN	0	1	1	1	1	1	1	1	1	1	1	1	1	1	1	1	1	1	0	0	1	1	1	1	1	1	0	1	1	1	0	1	1	1	0	1	0	1	1	1	0	1	1
1928749	A	G	SZO_12420	N	N	SYN	0	1	1	1	1	1	1	1	1	1	1	1	1	1	1	1	1	1	1	1	1	1	1	1	1	1	0	1	1	1	0	1	1	1	1	1	0	1	1	1	0	1	1
2067926	T	C	SZO_12420	G	G	SYN	0	1	1	1	1	0	1	1	0	1	1	1	1	1	1	1	1	1	1	0	1	1	1	1	0	1	0	0	0	1	1	1	0	1	0	1	1	1	1	1	1	1	0
2068021	T	C	SZO_12430	L	L	SYN	0	1	1	1	1	1	1	1	1	1	1	1	1	1	1	1	1	1	1	1	1	1	1	0	1	1	0	1	1	1	1	1	1	1	1	0	1	1	1	1	1	1	1
2068031	T	C	SZO_12430	S	S	SYN	0	1	1	1	1	1	1	1	1	1	1	1	1	1	1	1	1	1	1	0	1	1	1	0	1	1	0	1	1	1	1	1	1	1	0	0	1	1	1	1	1	1	1
2068046	T	C	SZO_12430	L	L	SYN	0	1	1	1	1	1	1	1	1	1	1	1	1	1	1	1	1	1	1	0	1	1	1	0	1	1	0	1	1	1	1	1	1	1	0	0	1	1	1	1	1	1	1
207075	T	C	SZO_12430	L	L	SYN	0	1	1	1	1	1	1	1	1	1	0	1	1	1	1	1	1	1	1	1	1	1	1	1	1	0	0	1	1	1	0	1	0	1	1	0	0	1	0	0	1	1	1
2076409	A	G	SZO_12430	L	L	SYN	0	1	1	1	1	1	1	1	1	1	0	1	1	1	1	1	1	1	1	1	0	1	0	1	1	0	0	1	1	1	1	1	1	1	1	1	1	1	1	1	1	1	1
2076427	A	G	SZO_12430	L	L	SYN	0	1	1	1	1	1	1	1	1	1	1	1	1	1	1	1	1	1	1	1	1	1	1	1	1	1	0	1	1	1	1	1	1	1	1	1	1	1	1	1	1	1	1
2084068	G	A	SZO_12430	L	L	SYN	0	1	1	1	1	0	1	1	0	1	1	1	1	1	1	0	1	1	0	1	1	1	1	1	1	1	0	1	1	1	1	0	1	1	1	1	1	1	1	1	0	1	1
2084071	T	C	SZO_12440	I	I	SYN	0	1	1	1	1	0	1	1	0	1	1	1	1	1	1	0	1	1	0	1	1	1	1	1	1	0	0	1	1	1	1	0	1	1	1	1	1	1	1	1	0	1	1
2084080	A	G	SZO_13050	V	V	SYN	0	1	1	1	1	0	1	1	0	1	1	1	1	1	1	0	1	1	0	1	1	1	1	1	1	1	0	1	1	1	1	0	1	1	1	1	1	1	1	1	0	1	1
2087329	T	C	SZO_13050	R	R	SYN	0	1	1	1	1	1	1	1	1	1	1	1	1	1	1	1	1	1	1	1	1	1	1	1	1	1	0	1	1	1	0	1	1	1	1	0	0	1	1	1	1	1	1
2102262	A	C	SZO_13050	V	V	SYN	0	1	1	1	1	1	1	1	1	0	1	1	1	0	0	0	1	1	1	1	1	0	0	1	1	1	0	1	1	1	0	1	1	0	1	1	0	1	1	1	1	1	1
2102472	A	G	SZO_13050	S	S	SYN	0	1	1	1	1	1	1	1	1	0	1	1	1	0	0	0	1	1	1	1	1	0	0	1	1	1	0	1	1	1	0	1	1	1	1	1	0	1	1	1	1	1	1
2106916	T	A,G	SZO_13050	V	V	SYN	0	0	0	0	0	1	0	2	1	1	2	2	0	0	0	1	0	0	2	0	2	0	1	2	0	1	0	1	1	0	0	1	2	0	0	2	0	0	2	2	2	0	1
2112829	T	C	SZO_13050	K	K	SYN	0	1	1	1	1	1	1	1	1	1	1	1	1	1	1	1	1	1	1	1	1	1	1	1	1	1	0	1	1	1	0	1	1	1	1	1	0	1	1	1	1	1	1
2113622	T	C	SZO_13060	L	L	SYN	0	1	1	1	1	1	1	1	1	1	1	1	1	1	1	1	1	1	1	1	1	1	1	1	1	1	0	1	1	1	1	1	1	1	1	1	1	1	1	1	1	1	1
2117402	A	C	SZO_13070	S	S	SYN	0	1	1	1	1	0	1	1	0	1	1	1	1	1	1	0	1	1	1	1	1	1	1	1	1	1	0	1	1	1	1	1	1	1	1	1	1	1	1	1	1	1	1
2119323	T	C	SZO_13390	L	L	SYN	0	1	1	1	1	1	1	1	1	1	1	1	1	1	1	1	1	1	1	1	1	1	1	1	1	1	0	1	1	1	1	1	1	1	1	1	1	1	1	1	1	1	1
2119326	G	T	SZO_13400	L	L	SYN	0	1	1	1	1	1	0	0	1	1	0	1	0	1	1	1	1	0	1	1	1	1	0	1	1	1	0	1	1	1	1	1	1	1	1	1	1	1	1	1	1	1	1
2119499	A	G	SZO_13400	L	L	SYN	0	1	1	1	1	1	1	1	1	1	1	1	1	1	1	1	1	1	1	0	1	1	1	1	1	1	0	1	1	1	1	1	1	1	0	1	1	1	1	1	1	1	1
2119527	A	G	SZO_13670	A	A,A	SYN	0	1	1	1	1	1	1	1	1	1	1	1	1	1	1	1	1	1	1	0	1	1	1	1	1	1	0	1	1	1	1	1	1	1	0	1	1	1	1	1	1	1	1
2119535	T	C	SZO_13680	T	T	SYN	0	1	1	1	1	1	1	1	1	1	1	1	1	1	1	1	1	1	1	0	1	1	1	1	1	1	0	1	1	1	1	1	1	1	0	1	1	1	1	1	1	1	1
2119536	C	T	SZO_13730	E	E	SYN	0	1	1	1	1	1	1	1	1	1	1	1	1	1	1	1	1	1	1	0	1	1	1	1	1	1	0	1	1	1	1	1	1	1	0	1	1	1	1	1	1	1	1
2119548	A	G	SZO_13730	V	V	SYN	0	1	1	1	1	1	1	1	1	1	1	1	1	1	1	1	1	1	1	0	1	1	1	1	1	1	0	1	1	1	1	1	1	1	0	1	1	1	1	1	1	1	1
2119583	A	G	SZO_13730	L	L	SYN	0	1	1	1	1	1	1	1	1	1	1	1	1	1	1	1	1	1	1	0	1	1	1	1	1	1	0	1	1	1	1	1	1	1	0	1	1	1	1	1	1	1	1
2119584	G	A	SZO_13730	L	L	SYN	0	1	1	1	1	1	1	1	1	1	1	1	1	1	1	1	1	1	1	0	1	1	1	1	1	1	0	1	1	1	1	1	1	1	0	1	1	1	1	1	1	1	1
2119590	T	C	SZO_13730	S	S	SYN	0	1	1	1	1	1	1	1	1	1	1	1	1	1	1	1	1	1	1	0	1	1	1	1	1	1	0	1	1	1	1	1	1	1	0	1	1	1	1	1	1	1	1
348121	G	A,T	SZO_13730	L	L	SYN	0	1	1	0	1	0	1	0	0	1	0	1	1	1	1	0	0	1	1	0	0	1	1	0	1	1	0	1	1	1	2	1	1	2	0	1	2	1	1	1	0	1	1
366221	A	C	SZO_13740	I	I	SYN	0	1	1	1	1	1	1	1	1	0	0	1	1	1	1	1	1	1	1	1	1	1	1	1	1	1	0	1	1	1	0	1	1	1	1	1	0	1	1	1	1	1	1
368566	G	T,A	SZO_13740	R	R	SYN	0	0	0	0	0	1	2	2	1	2	0	2	1	0	0	2	2	2	0	0	2	0	0	0	0	2	0	2	2	0	0	1	0	2	0	1	0	0	0	0	2	0	2
373345	T	C	SZO_13740	Q	Q	SYN	0	1	1	0	1	0	1	1	0	1	1	1	1	1	1	1	0	1	0	1	1	1	1	1	1	1	0	1	1	1	0	1	0	1	1	1	0	1	0	0	1	1	1
373383	A	C	SZO_13740	T	T	SYN	0	1	1	1	1	0	1	1	0	1	1	1	1	0	0	1	1	1	0	1	1	0	1	1	1	1	0	1	1	1	0	1	0	1	1	1	0	1	0	0	1	1	1
373488	C	T,A,G	SZO_13740	L	L	SYN	0	1	2	0	1	0	0	2	0	2	2	0	2	0	0	1	0	0	0	0	0	0	0	0	2	2	0	3	2	1	0	2	0	0	0	2	0	2	0	0	2	1	3
374064	A	G	SZO_15090	T	T	SYN	0	1	1	1	1	1	1	1	1	1	1	1	1	0	0	1	1	1	1	1	1	0	1	1	0	1	0	1	1	1	0	1	0	1	1	1	0	1	0	0	1	1	1
374789	T	C,G	SZO_15090	A	A	SYN	0	1	1	1	1	0	1	1	0	1	2	1	1	0	0	2	2	1	1	1	1	0	1	1	0	2	0	1	1	1	0	1	0	2	1	1	0	2	0	0	2	1	1
374974	C	T	SZO_15090	A	A	SYN	0	1	1	1	1	1	1	1	1	1	1	1	1	0	0	1	1	1	1	1	1	0	1	1	0	1	0	1	1	1	0	1	0	1	1	1	0	1	0	0	1	1	1
375042	A	G	SZO_15090	K	K	SYN	0	1	1	1	1	0	1	1	0	1	1	1	1	0	0	1	1	1	1	1	1	0	1	1	0	1	0	1	1	1	0	1	0	1	1	1	0	1	0	0	1	1	1
375051	A	G	SZO_15090	D	D	SYN	0	1	1	1	1	0	1	1	0	1	1	1	1	0	0	1	1	1	1	1	1	0	1	1	0	1	0	1	1	1	0	1	0	1	1	1	0	1	0	0	1	1	1
375228	A	G	SZO_15090	E	E	SYN	0	1	1	1	1	0	1	1	0	1	1	1	1	0	0	1	1	1	1	1	1	0	1	1	0	1	0	1	1	1	0	1	0	1	1	1	0	1	0	0	1	1	1
375661	T	C,A	SZO_15090	K	K	SYN	0	1	1	1	1	0	1	1	0	1	0	1	1	0	0	1	1	1	1	1	1	0	1	1	0	1	0	1	1	1	0	2	0	1	1	2	0	1	0	0	1	1	1
375688	A	G	SZO_01460	S	S	SYN	0	1	1	1	1	0	1	1	0	1	1	1	1	0	0	1	1	1	1	1	1	0	1	1	0	1	0	1	1	1	0	1	0	1	1	1	0	1	0	0	1	1	1
376856	T	C	SZO_01460	A	A	SYN	0	1	1	1	1	1	1	1	1	1	0	1	1	1	1	1	1	1	1	1	0	1	1	1	0	0	0	1	1	1	0	1	0	0	1	1	0	1	0	0	1	1	1
377313	G	T,A	SZO_01460	G	G,G	SYN	0	1	1	1	1	2	1	2	2	2	0	1	2	2	2	2	1	1	1	1	1	2	1	2	0	0	0	1	2	1	0	1	0	0	1	1	0	1	0	0	1	1	1
377925	T	C	SZO_01460	S	S,S	SYN	0	1	1	1	1	1	1	0	1	1	1	1	1	1	1	1	1	1	1	1	1	1	1	1	1	1	0	1	1	1	0	1	0	0	1	1	0	1	0	0	1	1	1
378000	T	C	SZO_01460	A	A,A	SYN	0	1	1	1	1	1	1	1	1	1	1	1	1	1	1	1	1	1	1	1	1	1	1	1	1	1	0	1	1	1	0	1	0	0	1	1	0	1	0	0	1	1	1
378018	T	C	SZO_01460	L	L	SYN	0	1	1	1	1	1	1	1	1	1	1	1	1	1	1	1	1	1	1	1	1	1	1	1	1	1	0	1	1	1	0	1	0	0	1	1	0	1	0	0	1	1	1
378030	A	G	SZO_01520	K	K	SYN	0	1	1	1	1	1	1	0	1	1	1	1	1	1	1	1	1	1	1	0	1	1	1	1	1	1	0	1	1	1	0	1	0	0	0	1	0	1	0	0	0	1	1
378064	T	C	SZO_01520	E	E	SYN	0	1	1	1	1	1	1	1	1	1	1	1	1	1	1	1	1	1	1	1	1	1	1	1	1	1	0	1	1	1	0	1	0	0	1	1	0	1	0	0	1	1	1
379198	T	C	SZO_16620	L	L	SYN	0	1	1	1	1	1	1	1	1	1	1	1	1	1	1	1	1	1	1	1	1	1	1	1	1	1	0	1	1	1	0	1	0	1	1	1	0	1	0	0	1	1	1
379595	G	T,C	SZO_16620	D	D	SYN	0	1	1	2	1	0	2	1	0	2	1	2	1	0	0	2	2	2	2	1	1	0	2	0	2	0	0	1	1	1	0	1	0	2	1	1	0	1	0	0	2	1	1
379629	A	G	SZO_16620	T	T	SYN	0	1	1	1	1	0	1	1	0	1	1	1	1	1	1	1	1	1	1	1	1	1	1	1	1	1	0	1	1	1	0	1	0	1	1	1	0	1	0	0	1	1	1
379983	T	C	SZO_16620	R	R	SYN	0	1	1	1	1	1	1	1	1	1	1	1	1	1	1	1	1	1	1	1	1	1	1	1	1	1	0	1	1	1	0	1	1	1	1	1	0	1	0	0	1	1	1
380022	C	T	SZO_16620	N	N	SYN	0	1	1	1	1	1	1	1	1	1	1	1	1	1	1	1	1	1	1	1	1	1	1	1	1	1	0	1	1	1	0	1	1	1	1	1	0	1	0	0	1	1	1
381428	A	G	SZO_16620	V	V	SYN	0	1	1	1	1	1	1	1	1	1	1	1	1	1	1	1	1	1	1	1	1	1	1	1	1	1	0	1	1	1	0	1	0	1	1	1	0	1	0	0	1	1	1
384328	G	A	SZO_16620	G	G,G	SYN	0	1	1	1	1	1	1	1	1	1	1	1	1	1	1	1	1	1	1	1	1	1	1	1	1	0	0	0	1	1	0	1	0	1	1	1	0	1	0	0	1	1	0
386785	G	A	SZO_16620	L	L	SYN	0	1	1	1	1	1	1	0	1	1	0	1	1	1	1	0	1	1	1	1	1	1	1	1	1	1	0	1	1	1	1	1	0	1	1	1	1	1	1	1	1	1	1
388324	T	C	SZO_16620	L	L,L	SYN	0	1	1	1	1	1	1	1	1	1	1	1	1	1	1	1	1	1	1	1	1	1	1	1	1	1	0	1	1	1	0	1	1	1	1	1	0	1	1	1	1	1	1
406734	T	A,C	SZO_16620	T	T	SYN	0	0	0	1	0	1	1	2	1	1	2	0	1	2	0	1	1	1	1	0	1	2	0	1	1	0	0	1	0	0	0	2	2	0	0	0	0	1	2	2	1	0	1
406767	C	T,A	SZO_16820	D	D	SYN	0	1	1	2	1	2	2	1	2	2	1	0	2	1	0	0	2	2	2	0	2	1	0	2	2	0	0	2	0	1	0	1	1	0	0	0	0	2	1	1	2	1	2
406952	T	C,G	SZO_16820	T	T	SYN	0	1	1	2	1	2	2	0	2	2	1	0	1	1	0	2	2	2	2	0	2	1	0	1	1	0	0	1	0	1	0	0	1	0	0	0	0	1	1	1	0	1	1
407496	A	G	SZO_16820	L	L	SYN	0	1	1	1	1	1	1	1	1	1	1	1	0	1	1	1	1	1	1	1	1	1	1	1	0	1	0	1	1	1	0	1	1	1	1	1	0	0	1	1	1	1	1
407579	T	C	SZO_16820	L	L	SYN	0	1	1	0	1	0	1	1	0	1	1	1	1	1	1	1	0	1	1	1	1	1	1	1	1	1	0	1	1	1	0	0	1	1	1	0	0	1	1	1	1	1	1
407723	T	C	SZO_16830	S	S	SYN	0	1	1	1	1	0	0	1	0	0	0	1	1	1	1	1	1	0	0	1	1	1	1	1	1	1	0	1	1	1	0	1	1	1	1	1	0	1	1	1	1	1	1
407733	T	A	SZO_16830	A	A	SYN	0	1	1	1	1	0	0	1	0	0	0	1	1	1	1	1	1	0	0	1	1	1	1	1	1	1	0	1	1	1	0	1	1	1	1	1	0	1	1	1	1	1	1
407768	T	C	SZO_16830	D	D	SYN	0	1	1	1	1	1	1	1	1	1	1	1	1	1	1	1	1	1	1	1	1	1	1	1	1	1	0	1	1	1	0	1	1	1	1	1	0	1	1	1	1	1	1
408290	T	C	SZO_16830	A	A	SYN	0	1	1	1	1	1	1	1	1	1	0	1	1	1	1	1	1	1	1	1	1	1	1	0	1	0	0	0	1	1	0	1	1	1	1	1	0	1	1	1	1	1	0
408348	A	G	SZO_16830	P	P	SYN	0	1	1	1	1	1	0	1	1	0	0	1	1	1	1	1	1	0	1	1	1	1	1	1	1	1	0	1	1	1	0	1	1	0	1	1	0	1	1	1	1	1	1
408936	T	A,G	SZO_16830	L	L	SYN	0	0	0	1	0	1	1	2	1	2	2	1	2	0	0	0	1	1	2	2	0	0	1	2	2	2	0	2	1	0	0	1	0	1	2	1	0	2	0	0	0	0	2
410371	G	T,C	SZO_16830	G	G	SYN	0	1	1	2	1	1	1	1	1	0	0	0	1	1	1	0	2	1	0	1	1	1	0	0	2	1	0	0	1	1	0	1	1	1	1	1	0	0	1	1	1	1	0
411635	T	C	SZO_16830	R	R	SYN	0	1	1	1	1	1	1	1	1	0	1	1	1	1	1	1	1	1	1	1	1	1	1	1	1	1	0	1	1	1	0	1	1	1	1	1	0	1	1	1	1	1	1
411658	A	G	SZO_16830	N	N	SYN	0	1	1	1	1	1	1	1	1	0	1	0	1	1	1	1	1	1	1	1	1	1	0	0	0	1	0	1	0	1	0	1	1	1	1	1	0	1	1	1	1	1	1
411769	A	G	SZO_16830	A	A	SYN	0	1	1	1	1	1	1	1	1	1	1	1	1	1	1	1	1	1	1	1	1	1	1	1	1	1	0	1	0	1	0	1	1	1	1	1	0	1	1	1	0	1	1
411880	A	G	SZO_16830	P	P	SYN	0	1	1	1	1	1	1	1	1	1	1	0	1	1	1	1	1	1	1	1	1	1	0	1	0	1	0	1	0	1	0	1	1	1	1	1	0	1	1	1	1	1	1
412054	T	C	SZO_16830	A	A	SYN	0	1	1	1	1	1	1	1	1	1	1	1	1	1	1	1	1	1	1	1	1	1	1	1	1	0	0	1	1	1	0	1	1	1	1	1	0	1	1	1	1	1	1
412150	C	T	SZO_16830	E	E	SYN	0	1	1	1	1	1	1	1	1	0	1	1	1	1	1	1	1	1	1	0	1	1	1	1	1	1	0	0	1	1	1	1	1	1	0	1	1	1	1	1	0	1	0
412151	T	C	SZO_16830	R	R	SYN	0	1	1	1	1	1	1	1	1	0	1	1	1	1	1	1	1	1	1	0	1	1	1	1	1	1	0	0	1	1	1	1	1	1	0	1	1	1	1	1	0	1	0
412166	T	C	SZO_16830	G	G	SYN	0	1	1	1	1	1	1	1	1	0	1	1	1	1	1	1	1	1	1	0	1	1	1	1	1	1	0	0	1	1	1	1	1	1	0	1	1	0	1	1	0	1	0
412267	C	T	SZO_16830	R	R	SYN	0	1	1	1	1	1	1	1	1	1	1	1	1	1	1	1	1	1	0	1	1	1	1	1	1	1	0	1	1	1	0	1	1	1	1	1	0	1	1	1	0	1	1
412536	G	A	SZO_16830	A	A	SYN	0	1	1	1	1	1	1	1	1	1	1	1	1	1	1	1	1	1	1	1	1	1	1	1	1	1	0	0	1	1	1	0	1	1	1	0	1	1	1	1	1	1	0
412548	A	G	SZO_16830	G	G	SYN	0	1	1	1	1	1	1	1	1	0	1	1	1	1	1	1	1	1	1	1	1	1	1	1	1	1	0	0	1	1	1	0	1	1	1	0	1	1	1	1	1	1	0
413721	C	T	SZO_16830	S	S	SYN	0	1	1	1	1	1	1	1	1	1	1	0	1	1	1	1	1	1	1	1	1	1	0	1	1	1	0	1	0	1	1	1	0	1	1	1	1	1	0	0	1	1	1
413778	T	C	SZO_16830	T	T	SYN	0	1	1	1	1	1	1	1	1	1	1	0	1	1	1	1	1	1	1	1	1	1	0	1	1	1	0	1	0	1	1	1	0	1	1	1	1	1	0	0	1	1	1
413808	T	C	SZO_16830	I	I	SYN	0	1	1	1	1	1	1	1	1	1	1	0	1	1	1	0	1	1	1	1	1	1	0	1	1	1	0	1	0	1	1	1	0	1	1	1	1	1	0	0	1	1	1
414347	C	T	SZO_16830	C	C	SYN	0	1	1	1	1	0	1	1	0	1	1	1	1	1	1	1	1	1	1	0	1	1	1	1	1	1	0	1	0	1	1	1	0	1	0	1	1	0	0	0	1	1	1
414413	G	A	SZO_16830	A	A,A	SYN	0	1	1	1	1	0	1	1	0	1	1	1	1	1	1	1	1	1	1	0	1	1	1	1	1	1	0	1	0	1	1	1	0	1	0	1	1	0	0	0	1	1	1
414416	C	T	SZO_16860	G	G	SYN	0	1	1	1	1	0	1	1	0	1	1	1	1	1	1	1	1	1	1	0	1	1	1	1	1	1	0	1	0	1	1	1	0	1	0	1	1	0	0	0	1	1	1
414446	T	A	SZO_16860	N	N	SYN	0	1	1	1	1	0	1	1	0	1	1	1	1	1	1	1	1	1	1	0	1	1	1	1	1	1	0	1	0	1	1	1	0	1	0	1	1	0	0	0	1	1	1
414455	A	G	SZO_16860	F	F	SYN	0	1	1	1	1	0	1	1	0	1	1	1	1	1	1	1	1	1	1	0	1	1	1	1	1	1	0	1	0	1	1	1	0	1	0	1	1	0	0	0	1	1	1
414464	A	G	SZO_16860	V	V	SYN	0	1	1	1	1	0	1	1	0	1	1	1	1	1	1	1	1	1	1	0	1	1	1	1	1	1	0	1	0	1	1	1	0	1	0	1	1	0	0	0	1	1	1
414479	G	T	SZO_16870	T	T,T	SYN	0	1	1	1	1	0	1	1	0	1	1	1	1	1	1	1	1	1	1	0	1	1	1	1	1	1	0	1	0	1	1	1	0	1	0	1	1	0	0	0	1	1	1
414945	G	A	SZO_16880	D	D	SYN	0	1	1	1	1	0	0	1	0	1	1	1	1	0	0	1	1	0	1	1	0	0	1	1	1	1	0	1	1	1	1	1	1	1	1	1	1	1	1	1	1	1	1
415276	A	G	SZO_16880	L	L	SYN	0	1	1	0	1	1	1	1	1	1	1	1	1	1	1	1	0	1	0	1	0	1	1	1	1	1	0	1	1	1	1	1	1	1	1	1	1	1	1	1	0	1	1
415288	T	C	SZO_01610	R	R	SYN	0	1	1	1	1	1	0	1	1	1	1	1	1	1	1	1	1	0	1	1	0	1	1	1	1	1	0	0	1	1	1	1	1	1	1	1	1	0	1	1	1	1	0
416219	A	G	SZO_01610	G	G,G	SYN	0	0	1	1	0	0	1	1	0	1	1	1	1	1	1	0	1	1	1	1	1	1	1	0	1	1	0	1	1	0	0	1	1	1	1	1	0	1	1	1	1	0	1
416402	A	G	SZO_17350	S	S	SYN	0	1	1	0	1	1	1	1	1	1	1	1	1	1	1	0	1	1	1	1	1	1	1	0	1	1	0	0	0	1	0	1	1	1	1	1	0	1	1	1	1	1	0
417005	T	C	SZO_17350	S	S	SYN	0	1	1	1	1	1	1	1	1	1	1	1	1	1	1	0	1	1	1	1	1	1	1	0	1	1	0	1	1	1	0	1	1	1	1	1	0	1	1	1	1	1	1
417440	C	A	SZO_17350	L	L	SYN	0	1	1	1	1	1	1	1	1	1	1	1	1	1	1	0	0	1	0	1	1	1	1	0	1	0	0	1	1	1	0	1	0	1	1	1	0	1	1	1	1	1	1
417533	T	C	SZO_17360	V	V	SYN	0	1	1	1	1	1	1	1	1	1	1	1	1	1	1	0	0	1	0	1	1	1	1	0	1	0	0	1	1	1	0	1	0	1	1	1	0	1	1	1	1	1	1
417671	T	C	SZO_18670	Q	Q	SYN	0	1	1	1	1	1	1	1	1	1	1	1	1	1	1	0	0	1	0	1	1	1	1	0	1	0	0	1	1	1	0	1	0	1	1	1	0	1	1	1	1	1	1
417903	T	C	SZO_18670	K	K	SYN	0	1	1	1	1	1	1	1	1	1	1	1	1	1	1	0	1	1	0	1	1	1	1	0	1	1	0	1	1	1	0	1	1	1	1	1	0	1	1	1	1	1	1
418064	T	C	SZO_18670	K	K	SYN	0	1	1	1	1	1	1	0	1	1	1	1	1	1	1	0	1	1	1	1	1	1	1	1	1	1	0	1	1	1	0	1	1	1	1	1	0	1	1	1	1	1	1
418480	A	G	SZO_01740	R	R	SYN	0	1	1	1	1	1	1	1	1	1	1	1	1	1	1	0	1	1	1	1	1	1	1	1	1	0	0	1	1	1	0	1	1	1	1	0	0	1	1	1	1	1	1
418594	C	T	SZO_18730	N	N	SYN	0	1	1	1	1	1	1	1	1	1	1	1	1	1	1	0	1	1	1	1	1	1	1	1	1	1	0	1	1	1	0	1	1	1	1	0	0	1	1	1	1	1	1
418601	T	C	SZO_18730	V	V	SYN	0	1	1	1	1	1	1	1	1	1	1	1	1	1	1	0	1	1	1	1	1	1	1	1	1	1	0	1	1	1	0	1	1	1	1	0	0	1	1	1	1	1	1
418636	A	G	SZO_18800	Y	Y	SYN	0	1	1	1	1	1	1	1	1	1	1	1	1	1	1	0	1	1	1	1	1	1	1	1	1	0	0	1	1	1	0	1	1	1	1	1	0	1	1	1	1	1	1
418690	T	G	SZO_18800	K	K	SYN	0	1	1	1	1	1	1	1	1	1	1	1	1	1	1	0	1	1	1	1	1	1	1	1	1	0	0	1	1	1	0	1	0	1	1	1	0	1	1	1	1	1	1
418723	T	C	SZO_18800	S	S	SYN	0	1	1	1	1	1	1	1	1	1	1	1	1	1	1	0	1	1	1	1	1	1	1	1	1	0	0	1	1	1	0	1	1	1	1	1	0	1	1	1	1	1	1
418789	C	T	SZO_18830	K	K	SYN	0	1	1	1	1	0	1	1	0	1	1	1	1	1	1	0	1	1	1	1	0	1	1	1	1	0	0	1	1	1	0	1	1	1	1	0	0	1	1	1	1	1	1
418831	T	C	SZO_18980	I	I	SYN	0	1	1	1	1	1	1	1	1	1	1	1	1	1	1	0	1	1	1	1	0	1	1	1	1	0	0	1	1	1	0	1	1	1	1	1	0	1	1	1	1	1	1
418834	T	C	SZO_18980	S	S	SYN	0	1	1	0	1	0	1	1	0	1	1	1	1	1	1	0	1	1	0	1	0	1	1	1	1	0	0	1	1	1	0	1	1	1	1	1	0	1	1	1	1	1	1
418897	A	T	SZO_19090	G	G	SYN	0	1	1	1	1	1	1	1	1	1	1	1	1	1	1	0	1	1	1	1	1	1	1	1	1	1	0	1	1	1	0	1	1	1	1	1	0	1	1	1	1	1	1
419014	C	T	SZO_19120	V	V	SYN	0	1	1	1	1	1	1	1	1	1	1	1	1	1	1	0	1	1	1	1	1	1	1	1	1	1	0	1	1	1	0	1	1	1	1	1	0	1	1	1	1	1	1
419017	T	C	SZO_19140	E	E	SYN	0	1	1	1	1	1	1	1	1	1	1	1	1	1	1	0	1	1	1	1	1	1	1	1	1	1	0	1	1	1	0	1	1	1	1	1	0	1	1	1	1	1	1
419026	G	A	SZO_19140	G	G	SYN	0	1	1	1	1	0	1	1	0	0	1	0	1	1	1	0	1	1	1	1	1	1	1	1	1	1	0	1	1	1	0	1	1	1	1	1	0	1	1	1	1	1	1
419553	T	G	SZO_19140	L	L	SYN	0	1	1	1	1	1	1	1	1	1	1	1	1	1	1	0	1	1	1	1	1	1	1	1	1	1	0	1	1	1	0	1	1	1	1	1	0	1	0	0	1	1	1
419557	C	T	SZO_19140	L	L	SYN	0	1	1	1	1	0	1	1	0	1	1	1	1	1	1	0	1	1	1	1	1	1	1	1	1	1	0	1	1	1	0	1	1	1	1	1	0	1	0	0	1	1	1
419588	C	T	SZO_19140	Q	Q	SYN	0	1	1	0	1	0	1	1	0	0	1	1	1	1	1	0	1	1	0	1	1	1	1	1	1	1	0	1	1	1	0	1	0	1	1	1	0	1	0	0	1	1	1
419589	A	G	SZO_19140	S	S	SYN	0	1	1	0	1	0	1	1	0	0	1	1	1	1	1	0	1	1	0	1	1	1	1	1	1	1	0	1	1	1	0	1	0	1	1	1	0	1	0	0	1	1	1
419601	T	C	SZO_19140	G	G	SYN	0	1	1	0	1	0	1	1	0	0	1	1	1	1	1	0	1	1	0	1	1	1	1	1	1	1	0	1	1	1	0	1	0	1	1	1	0	1	0	0	1	1	1
419610	G	A	SZO_19140	L	L	SYN	0	1	1	1	1	1	1	1	1	1	1	1	1	1	1	0	1	1	1	1	1	1	1	1	1	1	0	1	1	1	0	1	1	1	1	1	0	1	0	0	1	1	1
419628	A	G	SZO_03080	G	G,G	SYN	0	1	1	1	1	1	1	1	1	1	1	1	1	1	1	0	1	1	1	1	1	1	1	1	1	1	0	1	1	1	0	1	1	1	1	1	0	1	0	0	1	1	1
425359	G	A	SZO_03130	L	L	SYN	0	1	0	1	1	1	1	1	1	1	1	1	0	1	1	1	1	1	1	1	1	1	0	1	1	1	0	1	1	1	0	1	1	1	1	1	0	1	1	1	0	1	1
426269	G	A	SZO_03130	G	G,G,G	SYN	0	1	1	1	1	1	1	1	1	1	1	1	1	1	1	1	1	1	1	1	1	1	1	1	1	1	0	1	1	1	1	1	1	1	1	1	1	1	1	1	1	1	1
461030	A	G	SZO_03130	L	L	SYN	0	1	1	1	1	0	1	1	0	1	1	0	1	1	1	1	1	1	1	1	1	1	1	1	1	0	0	1	1	1	0	1	1	1	1	1	0	1	1	1	1	1	1
461156	C	A	SZO_03130	L	L	SYN	0	1	1	1	1	0	1	1	0	1	1	0	1	1	1	1	1	1	1	1	1	1	1	1	1	0	0	1	1	1	0	1	1	1	1	1	0	1	1	1	1	1	1
461490	T	C	SZO_03130	G	G	SYN	0	1	1	1	1	1	1	1	1	1	1	0	1	1	1	1	1	1	1	1	1	1	1	1	1	1	0	1	1	1	0	1	1	1	1	1	0	1	1	1	1	1	1
462166	A	G	SZO_03130	P	P	SYN	0	1	1	0	1	1	1	1	1	1	1	1	1	1	1	1	0	1	0	1	1	1	0	1	1	1	0	1	1	1	0	1	1	1	1	1	0	1	1	1	0	1	1
462178	T	C	SZO_03130	V	V	SYN	0	1	1	0	1	1	1	1	1	1	1	1	1	1	1	1	0	1	0	1	1	1	0	0	1	1	0	1	1	1	0	1	1	1	1	1	0	1	1	1	0	1	1
465034	T	C	SZO_03140	I	I	SYN	0	1	1	1	1	1	1	0	1	1	1	1	1	0	1	1	1	1	1	1	1	1	1	0	0	1	0	1	1	1	0	1	1	1	1	1	0	1	1	1	1	1	1
465106	A	G,T	SZO_03150	G	G,G	SYN	0	1	0	0	1	2	2	0	2	1	1	1	1	0	1	1	0	2	0	1	1	1	1	0	0	2	0	1	1	1	0	1	0	1	1	1	0	0	0	0	1	1	2
465593	A	C	SZO_03150	D	D	SYN	0	1	1	1	1	0	1	1	0	1	1	1	1	1	1	1	1	1	1	1	1	1	1	1	1	0	0	1	1	1	0	1	1	1	1	1	0	1	1	1	1	1	1
465707	T	C	SZO_03150	I	I	SYN	0	1	1	1	1	0	1	1	0	1	1	1	1	1	1	1	1	1	1	1	1	1	1	1	1	0	0	1	1	1	0	1	1	1	1	1	0	1	1	1	1	1	1
465940	A	G	SZO_03150	H	H	SYN	0	1	1	1	1	1	1	1	1	1	0	1	1	1	1	1	1	1	1	1	1	1	1	1	1	1	0	1	1	1	0	1	1	0	1	1	0	1	1	1	1	1	1
466054	T	C,A	SZO_03150	R	R	SYN	0	1	2	2	1	1	1	2	1	1	0	1	0	1	1	2	2	1	0	0	1	1	1	1	1	1	0	1	1	1	0	1	0	0	0	1	0	0	0	0	2	1	1
466543	G	A	SZO_03150	L	L	SYN	0	1	1	1	1	1	1	0	1	0	0	0	1	1	1	1	1	1	1	1	1	1	1	1	1	1	0	1	1	1	0	1	1	1	1	1	0	1	1	1	0	1	1
467059	G	A	SZO_03170	G	G,G	SYN	0	1	1	0	1	0	1	1	0	1	1	1	0	1	1	1	0	1	1	1	1	1	1	1	1	0	0	1	1	1	0	1	1	1	1	1	0	1	1	1	1	1	1
467191	G	A	SZO_03170	L	L	SYN	0	1	1	0	1	0	1	1	0	1	1	1	0	1	1	1	0	1	1	1	1	1	1	1	1	0	0	1	1	1	0	1	1	1	1	1	0	1	1	1	1	1	1
467194	C	T	SZO_03230	P	P	SYN	0	1	1	0	1	0	1	1	0	1	1	1	0	1	1	1	0	1	1	1	1	1	1	1	1	0	0	1	1	1	0	1	1	1	1	1	0	1	1	1	1	1	1
467756	A	G	SZO_03280	P	P	SYN	0	1	1	0	1	1	1	1	1	1	1	1	1	1	1	0	0	1	1	1	1	1	1	1	1	1	0	1	1	1	0	1	1	1	1	1	0	1	1	1	1	1	1
468602	T	G,C	SZO_03510	V	V,V	SYN	0	1	0	1	1	2	1	0	2	1	1	0	0	0	0	1	1	1	1	1	2	0	2	0	0	2	0	1	1	1	0	2	1	0	1	2	0	2	1	1	2	1	1
468827	T	C	SZO_03520	R	R,R	SYN	0	1	0	1	1	1	1	1	1	1	1	1	0	0	0	1	1	1	1	1	1	0	1	1	0	1	0	1	1	1	0	1	1	1	1	1	0	1	1	1	1	1	1
469497	T	C	SZO_03520	E	E	SYN	0	1	1	1	1	1	1	1	1	1	1	1	1	1	1	0	1	1	1	1	1	1	1	1	1	1	0	1	1	1	0	1	1	1	1	1	0	1	1	1	1	1	1
471959	G	A	SZO_03520	L	L	SYN	0	1	1	1	1	0	1	1	0	1	1	1	1	1	1	1	1	1	1	1	1	1	1	1	1	0	0	1	1	1	0	1	1	1	1	1	0	1	1	1	1	1	1
472085	G	A	SZO_03520	R	R	SYN	0	1	1	1	1	1	0	1	1	1	1	1	1	1	1	1	1	0	1	1	1	1	1	0	1	1	0	1	1	1	0	1	0	1	1	1	0	1	0	0	1	1	1
472103	G	A	SZO_03530	D	D	SYN	0	1	1	1	1	1	0	1	1	1	1	1	1	1	1	1	1	0	1	1	1	1	1	0	1	1	0	1	1	1	0	1	0	1	1	1	0	1	0	0	1	1	1
472148	C	T	SZO_03540	I	I,I	SYN	0	1	1	1	1	1	0	1	1	1	1	1	1	1	1	1	1	0	1	1	1	1	1	0	1	1	0	1	1	1	0	1	0	1	1	1	0	1	0	0	1	1	1
472181	C	T	SZO_03550	G	G,G	SYN	0	1	1	1	1	1	0	1	1	1	1	1	1	1	1	1	1	0	1	1	1	1	1	0	1	1	0	1	1	1	0	1	0	1	1	1	0	1	0	0	1	1	1
472298	C	T	SZO_03560	L	L	SYN	0	1	1	1	1	1	1	1	1	1	1	1	0	1	1	1	1	1	1	1	1	1	1	0	1	1	0	1	1	1	0	1	0	1	1	1	0	1	0	0	1	1	1
472313	T	C	SZO_03560	Q	Q	SYN	0	1	1	1	1	1	1	1	1	1	1	1	0	1	1	1	1	1	1	1	1	1	1	0	1	1	0	1	1	1	0	1	0	1	1	1	0	1	0	0	1	1	1
472383	T	C	SZO_03560	L	L	SYN	0	1	1	1	1	1	1	1	1	1	1	1	1	1	1	1	1	1	1	1	1	1	1	1	1	1	0	1	1	1	0	1	1	1	1	1	0	1	1	1	1	1	1
472395	A	G	SZO_03560	G	G	SYN	0	1	1	1	1	1	1	1	1	1	1	1	1	1	1	1	1	1	1	1	1	1	1	1	1	1	0	1	1	1	0	1	1	1	1	1	0	1	1	1	1	1	1
472397	A	G	SZO_03560	A	A	SYN	0	1	1	1	1	1	1	1	1	1	1	1	1	1	1	1	1	1	1	1	1	1	1	1	1	1	0	1	1	1	0	1	1	1	1	1	0	1	1	1	1	1	1
472400	T	C	SZO_03560	G	G	SYN	0	1	1	1	1	1	1	1	1	1	1	1	1	1	1	1	1	1	1	1	1	1	1	1	1	1	0	1	1	1	0	1	1	1	1	1	0	1	1	1	1	1	1
472427	T	C	SZO_03560	L	L	SYN	0	1	1	1	1	1	1	1	1	1	1	1	0	1	1	1	1	1	1	1	1	1	1	0	1	1	0	1	1	1	0	1	0	0	1	1	0	1	0	0	1	1	1
472436	C	T	SZO_03560	L	L	SYN	0	1	1	1	1	1	1	1	1	1	1	1	0	1	1	1	1	1	1	1	1	1	1	0	1	1	0	1	1	1	0	1	0	0	1	1	0	1	0	0	1	1	1
472451	T	C	SZO_03560	N	N	SYN	0	1	1	1	1	1	1	1	1	1	1	1	0	1	1	1	1	1	1	1	1	1	1	1	1	1	0	1	1	1	0	1	0	0	1	1	0	1	0	0	1	1	1
472507	C	T	SZO_03570	A	A	SYN	0	1	1	1	1	1	1	1	1	1	1	1	0	1	1	1	1	1	1	1	1	1	1	0	1	1	0	1	1	1	0	1	0	0	1	1	0	1	0	0	1	1	1
472510	C	A	SZO_03570	G	G	SYN	0	1	1	1	1	1	1	1	1	1	1	1	0	1	1	1	1	1	1	1	1	1	1	0	1	1	0	1	1	1	0	1	0	0	1	1	0	1	0	0	1	1	1
472558	T	C	SZO_03570	G	G	SYN	0	1	1	1	1	1	1	1	1	1	1	1	0	1	1	1	1	1	1	1	1	1	1	0	1	1	0	1	1	1	0	1	0	0	1	1	0	1	0	0	1	1	1
472564	T	C	SZO_03580	A	A	SYN	0	1	1	1	1	1	1	1	1	1	1	1	0	1	1	1	1	1	1	1	1	1	1	0	1	1	0	1	1	1	0	1	0	0	1	1	0	1	0	0	1	1	1
472568	C	T	SZO_03580	E	E	SYN	0	1	1	1	1	1	1	1	1	1	1	1	0	1	1	1	1	1	1	1	1	1	1	0	1	1	0	1	1	1	0	1	0	0	1	1	0	1	0	0	1	1	1
472705	T	C	SZO_03580	Y	Y	SYN	0	1	1	1	1	1	1	1	1	1	1	1	1	1	1	1	1	1	1	1	1	1	1	1	1	1	0	1	1	1	0	1	1	0	1	1	0	1	1	1	1	1	1
472747	C	T	SZO_03580	G	G	SYN	0	1	1	1	1	1	1	1	1	1	1	1	1	1	1	1	1	1	1	1	1	1	1	1	1	1	0	1	1	1	0	1	0	0	1	1	0	1	0	0	1	1	1
472792	C	T	SZO_03580	T	T	SYN	0	1	1	1	1	1	1	1	1	1	1	1	1	1	1	1	1	1	1	1	1	1	1	1	1	1	0	1	1	1	0	1	0	0	1	1	0	1	0	0	1	1	1
473041	G	A	SZO_03580	T	T	SYN	0	1	1	1	1	0	1	1	0	1	1	1	1	1	1	0	1	1	1	0	0	1	1	1	1	0	0	1	1	1	0	1	1	1	0	1	0	1	1	1	1	1	1
473074	C	T	SZO_03580	A	A	SYN	0	1	1	1	1	0	1	1	0	1	1	1	1	1	1	0	1	1	1	0	0	1	1	1	1	0	0	1	1	1	0	1	1	1	0	1	0	1	1	1	1	1	1
473080	A	G	SZO_03600	D	D	SYN	0	1	1	1	1	0	1	1	0	1	1	1	1	1	1	0	1	1	1	0	0	1	1	1	1	0	0	1	1	1	0	1	1	1	0	1	0	1	1	1	1	1	1
473110	G	A	SZO_03610	V	V	SYN	0	1	1	1	1	0	1	1	0	1	1	1	1	1	1	0	1	1	1	0	0	1	1	1	1	0	0	1	1	1	0	1	1	1	0	1	0	1	1	1	1	1	1
473146	G	A	SZO_03610	A	A	SYN	0	1	1	1	1	0	1	1	0	1	1	1	1	1	1	1	1	1	1	1	1	1	1	1	1	0	0	1	1	1	0	1	1	1	1	1	0	1	1	1	1	1	1
473150	G	A	SZO_03630	R	R	SYN	0	1	1	1	1	0	1	1	0	1	1	1	1	1	1	1	1	1	1	1	1	1	1	1	1	0	0	1	1	1	0	1	1	1	1	1	0	1	1	1	1	1	1
473185	C	T	SZO_03630	D	D	SYN	0	1	1	1	1	0	1	1	0	1	1	1	1	1	1	1	1	1	1	1	1	1	1	1	1	0	0	1	1	1	0	1	1	1	1	1	0	1	1	1	1	1	1
473188	T	C	SZO_03630	T	T	SYN	0	1	1	1	1	1	1	1	1	1	1	1	1	1	1	1	1	1	1	1	1	1	1	1	1	1	1	1	1	1	1	1	1	1	1	1	1	1	1	1	1	1	1
473200	T	C	SZO_03630	L	L	SYN	0	1	1	1	1	0	0	1	0	1	1	1	1	1	1	1	1	0	1	1	1	1	1	1	1	0	0	1	1	1	0	1	1	1	1	1	0	1	1	1	1	1	1
473222	T	C	SZO_03630	R	R	SYN	0	1	1	1	1	1	1	1	1	1	1	1	1	1	1	1	1	1	1	1	1	1	1	1	1	1	0	1	1	1	0	1	1	1	1	1	0	1	1	1	1	1	1
473224	A	C	SZO_03650	E	E	SYN	0	1	1	1	1	1	0	1	1	1	1	1	1	1	1	1	1	0	1	1	1	1	1	1	1	1	0	1	1	1	0	1	1	1	1	1	0	1	1	1	1	1	1
473601	A	G	SZO_03650	N	N	SYN	0	1	1	1	1	1	1	1	1	1	1	1	1	1	1	1	1	1	1	1	1	1	1	1	1	1	0	1	1	1	0	1	1	1	1	1	0	1	1	1	1	1	1
473945	A	G	SZO_03650	L	L	SYN	0	1	1	1	1	1	1	1	1	1	0	1	0	1	1	1	1	1	1	1	1	1	1	1	0	1	0	1	1	1	0	1	0	1	1	1	0	1	0	0	1	1	1
474731	G	A	SZO_03650	Q	Q	SYN	0	1	1	0	1	1	1	1	1	1	1	1	1	1	1	1	0	1	1	1	1	1	1	1	1	1	0	1	1	1	0	1	1	1	1	1	0	1	1	1	1	1	1
475026	C	T	SZO_03650	L	L	SYN	0	1	1	1	1	0	1	1	0	1	1	1	0	1	1	1	1	1	1	1	1	1	1	1	0	0	0	1	1	1	0	1	1	1	1	1	0	1	1	1	1	1	1
475052	C	A	SZO_03650	S	S	SYN	0	1	1	1	1	1	1	1	1	1	1	1	1	1	1	1	1	1	1	1	1	1	1	1	1	1	0	1	1	1	0	1	1	1	1	1	0	1	1	1	1	1	1
475064	T	C	SZO_03650	D	D	SYN	0	1	1	1	1	0	1	1	0	1	1	1	0	1	1	1	1	1	1	1	1	1	1	1	0	0	0	1	1	1	0	1	1	1	1	1	0	1	1	1	1	1	1
475181	C	T	SZO_03650	T	T	SYN	0	1	1	1	1	0	1	1	0	1	1	1	1	1	1	1	1	1	1	1	1	1	1	1	1	0	0	1	1	1	0	1	1	1	1	1	0	1	1	1	1	1	1
475190	T	C	SZO_03650	G	G	SYN	0	1	1	1	1	0	1	1	0	1	1	1	1	1	1	1	1	1	1	1	1	1	1	1	1	0	0	1	1	1	0	1	1	1	1	1	0	1	1	1	1	1	1
475205	T	C	SZO_03650	A	A	SYN	0	1	1	1	1	0	1	1	0	1	1	1	1	1	1	1	1	1	1	1	1	1	1	1	1	0	0	1	1	1	0	1	1	1	1	1	0	1	1	1	1	1	1
475262	A	C	SZO_03650	D	D	SYN	0	1	1	1	1	0	1	1	0	1	1	1	1	1	1	1	1	1	1	1	1	1	1	1	1	0	0	1	1	1	0	1	1	1	1	1	0	1	1	1	1	1	1
475302	A	G	SZO_03650	R	R	SYN	0	1	1	1	1	0	1	1	0	1	1	1	1	1	1	0	1	1	1	0	0	1	1	0	1	0	0	1	1	1	0	1	1	1	0	1	0	1	1	1	1	1	1
475385	G	C,T	SZO_03650	V	V	SYN	0	1	1	1	1	0	1	1	0	1	0	1	1	1	1	0	1	1	1	0	0	1	1	0	1	0	0	1	1	1	0	1	1	2	0	1	0	1	1	1	1	1	1
475415	A	G	SZO_03651	T	T	SYN	0	1	1	1	1	1	1	1	1	1	0	1	1	1	1	0	1	1	1	0	0	1	1	0	1	1	0	1	1	1	0	1	1	1	0	1	0	1	1	1	1	1	1
519523	A	G	SZO_03651	N	N	SYN	0	1	1	1	1	1	1	1	1	1	1	1	1	1	1	1	1	1	0	1	1	1	1	1	1	1	0	1	1	1	0	1	1	1	1	1	0	0	0	0	1	1	1
519532	A	G	SZO_03651	R	R	SYN	0	1	1	1	1	1	1	1	1	1	1	1	1	1	1	1	1	1	0	1	1	1	1	1	1	1	0	1	1	1	0	1	1	1	1	1	0	0	0	0	1	1	1
519535	T	G	SZO_03651	C	C	SYN	0	1	1	1	1	1	1	1	1	1	1	1	1	1	1	1	1	1	0	1	1	1	1	1	1	1	0	1	1	1	0	1	1	1	1	1	0	0	0	0	1	1	1
519538	G	A	SZO_03651	G	G	SYN	0	1	1	1	1	1	1	1	1	1	1	1	1	1	1	1	1	1	0	1	1	1	1	1	1	1	0	1	1	1	0	1	1	1	1	1	0	0	0	0	1	1	1
519541	C	T,A	SZO_03710	E	E	SYN	0	1	1	1	1	1	1	1	1	1	1	1	1	1	1	1	1	1	0	1	1	1	1	1	1	1	0	1	1	1	0	1	2	1	1	1	0	0	0	0	1	1	1
519574	A	C	SZO_04010	S	S	SYN	0	1	1	1	1	1	1	1	1	1	1	1	1	1	1	1	1	1	0	1	1	1	1	1	1	1	0	1	1	1	0	1	1	1	1	1	0	0	0	0	1	1	1
550917	A	C	SZO_04010	T	T	SYN	0	1	1	1	1	1	1	1	1	1	1	1	1	1	1	1	1	1	1	1	0	1	1	1	1	1	0	1	1	1	0	1	1	1	1	1	0	1	0	0	1	1	1
551077	A	T	SZO_04020	L	L	SYN	0	1	1	1	1	1	1	1	1	1	1	1	1	1	1	1	1	1	1	1	1	1	1	1	1	1	0	1	1	1	0	1	1	1	1	1	0	1	1	1	1	1	1
551176	T	G,A	SZO_04020	N	N	SYN	0	0	0	1	0	2	1	1	2	1	1	2	0	1	1	1	1	1	0	2	0	1	1	0	0	2	0	1	1	0	0	1	2	1	2	1	0	0	0	0	1	0	1
551204	A	G	SZO_04050	A	A	SYN	0	1	1	1	1	1	1	1	1	1	1	1	1	1	1	1	1	1	1	1	1	1	1	1	1	1	0	1	1	1	0	1	1	1	1	1	0	1	1	1	1	1	1
551287	A	G	SZO_04050	A	A,A	SYN	0	1	1	1	1	0	1	1	0	1	1	1	1	1	1	1	1	1	0	1	0	1	1	1	1	0	0	1	1	1	0	1	1	1	1	1	0	1	0	0	1	1	1
551289	A	G	SZO_04050	R	R	SYN	0	1	1	1	1	1	1	1	1	1	1	1	1	1	1	1	1	1	0	1	0	1	1	1	1	1	0	1	1	1	0	1	1	1	1	1	0	1	0	0	1	1	1
551308	G	A	SZO_04050	T	T	SYN	0	1	1	1	1	1	1	1	1	1	1	1	1	1	1	1	1	1	0	1	0	1	1	1	1	1	0	1	1	1	0	1	1	1	1	1	0	1	0	0	1	1	1
565269	A	G	SZO_04050	G	G,G	SYN	0	1	1	1	1	1	1	1	1	1	1	1	1	1	1	1	1	1	1	1	1	1	1	1	1	1	0	1	1	1	0	1	1	1	1	1	0	1	1	1	1	1	1
565485	T	C	SZO_04050	K	K	SYN	0	1	1	1	1	1	1	1	1	1	1	0	1	1	1	1	1	1	1	1	1	1	1	1	1	1	0	1	1	1	0	1	1	1	1	1	0	1	1	1	1	1	1
568112	G	A	SZO_04060	L	L	SYN	0	1	1	1	1	1	1	1	1	1	1	0	1	1	1	1	1	1	1	1	0	1	1	1	1	1	0	1	1	1	0	1	1	1	1	1	0	1	0	0	1	1	1
568436	G	A	SZO_04060	P	P	SYN	0	1	1	1	1	1	1	0	1	1	1	1	1	0	0	0	1	1	1	1	1	0	1	1	1	1	0	1	1	1	0	1	1	1	1	1	0	1	1	1	1	1	1
600920	C	T	SZO_04060	I	I	SYN	0	1	1	1	1	1	1	0	1	1	1	1	1	1	1	1	1	1	1	1	0	1	1	1	1	1	0	1	1	1	0	1	0	1	1	1	0	1	1	1	1	1	1
601384	G	T	SZO_04070	L	L	SYN	0	1	1	1	1	1	0	0	1	0	1	1	1	1	1	0	1	0	1	1	1	1	1	1	1	1	0	1	1	1	0	1	1	1	1	1	0	1	1	1	1	1	1
602097	C	T,G	SZO_04070	A	A,A	SYN	0	1	1	1	1	1	1	0	1	1	0	1	2	1	1	1	1	1	1	1	1	1	1	1	1	1	0	1	1	1	0	1	1	1	1	1	0	1	1	1	1	1	1
605896	G	A	SZO_04070	D	D	SYN	0	1	1	1	1	0	1	1	0	1	0	1	1	1	1	0	1	1	1	1	1	1	1	0	1	0	0	1	1	1	0	1	1	1	1	1	0	1	1	1	0	1	1
605897	C	T	SZO_04080	I	I	SYN	0	1	1	1	1	0	1	1	0	1	0	1	1	1	1	0	1	1	1	1	1	1	1	0	1	0	0	1	1	1	0	1	1	1	1	1	0	1	1	1	0	1	1
627847	A	G	SZO_04100	L	L	SYN	0	1	1	1	1	1	1	1	1	1	1	1	1	1	1	0	1	1	1	0	1	1	1	1	1	1	0	1	1	1	0	1	1	1	0	1	0	1	1	1	1	1	1
627913	C	T	SZO_04100	E	E	SYN	0	1	1	1	1	1	1	1	1	1	1	1	1	1	1	0	1	1	1	0	1	1	1	1	1	1	0	1	1	1	0	1	1	1	0	1	0	1	1	1	1	1	1
627916	T	C	SZO_04100	R	R	SYN	0	1	1	1	1	1	1	1	1	1	1	1	1	1	1	0	1	1	1	0	1	1	1	1	1	1	0	1	1	1	0	1	1	1	0	1	0	1	1	1	1	1	1
627922	G	A	SZO_04100	D	D	SYN	0	1	1	1	1	1	1	1	1	1	1	1	1	1	1	0	1	1	1	0	1	1	1	1	1	1	0	1	1	1	0	1	1	1	0	1	0	1	1	1	1	1	1
627934	A	G	SZO_04100	R	R	SYN	0	1	1	1	1	1	1	1	1	1	1	1	1	1	1	0	1	1	1	0	1	1	1	1	1	1	0	1	1	1	0	1	1	1	0	1	0	1	1	1	1	1	1
628006	G	A	SZO_04100	A	A	SYN	0	1	1	0	1	1	1	1	1	1	1	1	1	1	1	0	1	1	1	0	1	1	1	1	1	1	0	1	1	1	0	1	1	1	0	1	0	1	1	1	1	1	1
628170	T	C	SZO_04100	V	V	SYN	0	1	1	0	1	1	0	1	1	0	0	1	1	1	1	1	1	0	1	0	1	1	1	1	1	1	0	1	1	1	0	1	0	1	0	1	0	1	1	1	1	1	1
628310	T	C	SZO_04100	L	L	SYN	0	1	1	0	1	1	1	1	1	1	1	1	1	1	1	1	1	1	1	0	1	1	1	1	1	1	0	1	1	1	0	1	1	1	0	1	0	1	1	1	1	1	1
628312	T	C	SZO_04100	K	K	SYN	0	1	1	0	1	1	1	1	1	1	1	1	0	1	1	1	1	1	1	0	1	1	1	1	1	1	0	1	1	1	0	1	1	1	0	1	0	0	1	1	1	1	1
628631	A	G	SZO_04100	D	D	SYN	0	1	1	0	1	1	0	1	1	1	1	1	1	1	1	1	1	0	1	1	1	1	1	1	1	1	0	1	1	1	0	1	1	1	1	1	0	1	1	1	1	1	1
628701	T	C	SZO_04100	I	I	SYN	0	1	1	0	1	1	1	0	1	0	0	1	1	1	1	1	1	1	1	1	0	1	1	1	1	1	0	1	1	1	0	1	0	1	1	1	0	1	0	0	1	1	1
629100	G	A	SZO_04100	T	T	SYN	0	1	1	0	1	1	0	1	1	0	0	1	1	1	1	1	1	0	1	1	0	1	1	1	1	1	0	1	1	1	0	1	1	1	1	1	0	1	0	0	1	1	1
630467	T	C	SZO_04100	V	V	SYN	0	1	1	1	1	1	1	0	1	1	1	1	1	1	1	1	0	1	1	1	1	1	1	1	1	1	0	1	1	1	0	0	1	0	1	0	0	1	1	1	1	1	1
630569	C	T	SZO_04110	T	T	SYN	0	1	1	1	1	1	1	0	1	1	1	1	1	1	1	1	0	1	1	1	1	1	1	1	1	1	0	1	1	1	0	0	1	0	1	0	0	1	1	1	1	1	1
631243	T	C	SZO_04110	I	I	SYN	0	1	1	1	1	1	1	1	1	1	0	1	1	1	1	1	1	1	0	0	1	1	1	1	1	1	0	0	0	1	0	1	1	1	0	1	0	1	1	1	1	1	0
636790	G	A	SZO_04110	T	T	SYN	0	1	1	1	1	0	1	0	0	1	1	0	1	1	1	0	1	1	1	1	1	1	0	1	1	0	0	1	1	1	1	1	1	1	1	1	1	1	1	1	1	1	1
637898	G	A	SZO_04110	D	D	SYN	0	1	1	1	1	1	1	1	1	1	1	1	1	1	1	1	1	1	1	1	1	1	1	1	1	1	0	1	1	1	1	1	1	1	1	1	1	1	1	1	1	1	1
638867	C	T	SZO_04110	L	L	SYN	0	1	1	1	1	1	1	1	1	0	1	0	1	1	1	1	1	1	1	1	1	1	0	1	1	1	0	1	1	1	0	1	1	1	1	1	0	1	1	1	1	1	1
638882	T	C	SZO_04110	R	R	SYN	0	1	1	1	1	1	1	1	1	0	1	0	1	1	1	1	1	1	1	1	1	1	0	1	1	1	0	1	1	1	0	1	1	1	1	1	0	1	1	1	1	1	1
654585	C	G	SZO_04110	S	S	SYN	0	1	1	1	1	1	1	0	1	1	0	0	1	1	1	1	1	1	1	1	1	1	0	1	1	1	0	1	1	1	0	1	1	1	1	1	0	1	1	1	1	1	1
660727	T	C	SZO_04110	H	H	SYN	0	1	1	1	1	1	1	0	1	1	1	0	1	1	1	1	1	1	1	1	1	1	0	1	1	1	0	1	1	1	0	1	1	1	1	1	0	1	1	1	1	1	1
661191	T	C	SZO_04110	L	L	SYN	0	1	1	1	1	1	1	1	1	1	1	1	1	1	1	1	1	1	1	1	1	1	1	1	1	1	0	1	1	1	1	1	1	1	1	1	1	1	1	1	1	1	1
661256	A	T,C	SZO_04110	R	R	SYN	0	1	1	2	1	0	2	0	0	0	2	0	1	2	2	2	2	2	2	2	0	2	0	2	1	0	0	2	2	1	0	0	2	2	2	0	0	1	0	0	0	1	2
745143	A	G	SZO_04110	L	L	SYN	0	1	1	1	1	1	1	1	1	1	1	1	1	1	1	0	1	1	1	1	1	1	1	1	1	1	0	1	1	1	0	1	1	0	1	1	0	0	1	1	1	1	1
745255	T	C	SZO_04110	E	E	SYN	0	1	1	1	1	1	1	1	1	1	0	1	1	1	1	1	1	1	1	1	1	1	1	1	1	1	0	1	1	1	1	1	1	1	1	1	1	1	1	1	0	1	1
745266	T	C	SZO_04110	K	K	SYN	0	1	1	1	1	1	1	1	1	0	1	1	1	1	1	0	1	1	1	1	1	1	1	1	1	1	0	1	1	1	0	1	0	0	1	1	0	0	1	1	1	1	1
780056	G	A	SZO_04110	N	N	SYN	0	1	1	1	1	1	1	1	1	1	1	1	1	1	1	1	1	1	1	1	1	1	1	1	0	0	0	0	0	1	0	1	1	1	1	0	0	1	1	1	0	1	0
780062	G	A	SZO_04110	L	L	SYN	0	1	1	1	1	1	1	1	1	1	1	1	1	1	1	1	1	1	1	1	1	1	1	1	0	0	0	0	0	1	0	1	1	1	1	0	0	1	1	1	0	1	0
780234	A	G	SZO_04110	A	A	SYN	0	1	1	1	1	1	1	1	1	1	1	1	1	1	1	1	1	1	1	1	1	1	1	1	0	0	0	1	0	1	0	1	1	1	1	0	0	1	1	1	0	1	1
780280	T	C	SZO_04110	L	L	SYN	0	1	1	1	1	1	1	1	1	1	1	1	1	1	1	1	1	1	1	1	1	1	1	1	0	0	0	1	0	1	0	1	1	1	1	0	0	1	1	1	0	1	1
780298	C	T	SZO_04120	K	K	SYN	0	1	1	1	1	1	1	1	1	1	1	1	1	1	1	1	1	1	1	1	1	1	1	1	0	0	0	0	0	1	0	1	1	1	1	0	0	1	1	1	0	1	0
780427	G	A	SZO_04130	V	V	SYN	0	1	1	1	1	1	1	1	1	1	0	1	1	1	1	1	1	1	1	1	1	1	1	1	0	1	0	1	0	1	0	1	1	1	1	0	0	1	1	1	0	1	1
780784	A	G	SZO_04130	L	L	SYN	0	1	1	1	1	1	1	1	1	1	1	1	1	1	1	1	1	1	1	1	1	1	1	1	1	1	0	1	1	1	0	1	1	1	1	1	0	1	1	1	1	1	1
781195	G	T	SZO_04130	P	P	SYN	0	1	1	1	1	1	1	1	1	1	1	1	1	0	0	1	1	1	1	1	1	0	1	0	1	1	0	1	1	1	0	1	1	1	1	0	0	1	1	1	0	1	1
781315	T	C	SZO_04130	A	A	SYN	0	1	1	1	1	1	1	1	1	1	1	1	1	0	0	1	1	1	1	1	1	0	1	0	1	1	0	1	1	1	0	1	1	1	1	0	0	1	1	1	1	1	1
781429	T	C	SZO_04130	S	S	SYN	0	1	1	1	1	1	1	1	1	1	1	1	1	0	0	1	1	1	1	1	1	0	1	0	1	1	0	1	1	1	0	1	1	1	1	0	0	1	1	1	1	1	1
781450	C	T	SZO_04130	G	G	SYN	0	1	1	1	1	1	1	1	1	1	1	1	1	0	0	1	1	1	1	1	1	0	1	0	1	1	0	1	1	1	0	1	1	1	1	0	0	1	1	1	1	1	1
781454	A	G	SZO_04130	D	D	SYN	0	1	1	1	1	1	1	1	1	1	1	1	1	0	0	1	1	1	1	1	1	0	1	0	1	1	0	1	1	1	0	1	1	1	1	0	0	1	1	1	1	1	1
781492	C	T	SZO_04130	G	G	SYN	0	1	1	1	1	1	1	1	1	1	1	1	1	0	0	1	1	1	1	1	1	0	1	0	1	1	0	1	1	1	0	1	1	1	1	0	0	1	1	1	1	1	1
782825	G	A	SZO_04130	G	G,G	SYN	0	1	1	1	1	1	1	1	1	1	1	1	1	1	1	1	1	1	1	1	1	1	1	1	1	1	0	1	1	1	1	1	1	1	1	1	1	1	1	1	1	1	1
783041	C	T	SZO_04130	V	V	SYN	0	1	1	1	1	1	0	1	1	1	1	1	0	1	1	1	1	0	0	1	0	1	1	1	1	1	0	1	1	1	0	1	1	1	1	1	0	0	1	1	1	1	1
783059	C	A	SZO_04460	I	I	SYN	0	1	1	1	1	1	0	1	1	1	1	1	0	1	1	1	1	0	1	1	0	1	1	1	1	1	0	1	1	1	0	1	1	1	1	1	0	0	1	1	1	1	1
783104	T	A	SZO_04460	P	P	SYN	0	1	1	1	1	1	1	1	1	1	1	1	1	1	1	1	1	1	1	1	1	1	1	1	1	1	0	1	1	1	0	1	1	1	1	1	0	1	1	1	1	1	1
783107	A	G	SZO_04460	G	G	SYN	0	1	1	1	1	1	1	1	1	1	1	1	1	1	1	1	1	1	0	1	1	1	1	0	1	0	0	1	1	1	0	0	1	1	1	0	0	1	1	1	1	1	1
783110	G	A	SZO_04460	I	I	SYN	0	1	1	1	1	1	1	1	1	1	1	1	1	1	1	1	1	1	1	1	1	1	1	1	1	1	0	1	1	1	0	1	1	1	1	1	0	1	1	1	1	1	1
783111	A	G	SZO_04460	R	R,R	SYN	0	1	1	1	1	1	1	1	1	1	1	1	1	1	1	1	1	1	1	1	1	1	1	1	1	1	0	1	1	1	0	1	1	1	1	1	0	1	1	1	1	1	1
783114	G	A	SZO_04710	V	V	SYN	0	1	1	1	1	1	1	1	1	1	1	1	1	1	1	1	1	1	1	1	1	1	1	1	1	1	0	1	1	1	0	1	1	1	1	1	0	1	1	1	1	1	1
783116	A	G	SZO_04710	E	E	SYN	0	1	1	1	1	1	1	1	1	1	1	1	1	1	1	1	1	1	1	1	1	1	1	1	1	1	0	1	1	1	0	1	1	1	1	1	0	1	1	1	1	1	1
783119	T	C	SZO_04710	S	S	SYN	0	1	1	1	1	1	1	1	1	1	1	1	1	1	1	1	1	1	1	1	1	1	1	1	1	1	0	1	1	1	0	1	1	1	1	1	0	1	1	1	1	1	1
783123	C	T	SZO_04860	K	K	SYN	0	1	1	1	1	1	1	1	1	1	1	1	1	1	1	1	1	1	1	1	1	1	1	1	1	1	0	1	1	1	0	1	1	1	1	1	0	1	1	1	1	1	1
783125	G	C	SZO_04860	A	A	SYN	0	1	1	1	1	1	1	1	1	1	1	1	1	1	1	1	1	1	1	1	1	1	1	1	1	1	0	1	1	1	0	1	1	1	1	1	0	1	1	1	1	1	1
783126	C	T	SZO_04900	E	E	SYN	0	1	1	1	1	1	1	1	1	1	1	1	1	1	1	1	1	1	1	1	1	1	1	1	1	1	0	1	1	1	0	1	1	1	1	1	0	1	1	1	1	1	1
783134	T	G	SZO_04900	K	K	SYN	0	1	1	1	1	1	1	1	1	1	1	1	1	1	1	1	1	1	0	1	1	1	1	1	1	0	0	1	1	1	0	1	1	1	1	1	0	1	1	1	1	1	1
784031	G	A,C	SZO_05180	K	K	SYN	0	1	2	0	1	0	1	1	0	1	0	0	1	1	1	1	1	1	1	0	1	1	0	2	1	1	0	1	1	1	0	1	0	1	0	1	0	1	1	1	1	1	1
784250	C	T	SZO_05190	G	G,G	SYN	0	1	1	0	1	1	1	1	1	1	1	1	1	1	1	1	1	1	0	0	1	1	1	1	1	1	0	1	1	1	0	1	0	1	0	1	0	1	1	1	1	1	1
785009	A	C	SZO_05230	S	S	SYN	0	1	1	1	1	1	1	1	1	1	1	1	1	1	1	1	1	1	1	1	1	1	1	1	1	1	0	1	1	1	0	1	1	1	1	1	0	1	1	1	1	1	1
785355	T	C	SZO_05400	V	V	SYN	0	1	1	1	1	1	1	1	1	1	1	0	1	1	1	1	1	1	0	1	1	1	1	1	1	1	0	1	1	1	0	1	0	1	1	1	0	1	1	1	1	1	1
785577	G	A	SZO_05400	S	S	SYN	0	1	1	1	1	1	1	1	1	1	1	1	1	1	1	1	1	1	1	1	1	1	1	1	1	1	0	1	1	1	0	1	1	1	1	1	0	1	1	1	1	1	1
785695	C	T,A	SZO_05400	G	G	SYN	0	0	1	1	0	1	1	1	1	1	1	1	1	1	1	0	0	1	1	1	1	1	1	1	1	1	0	1	1	0	0	1	1	0	1	1	0	1	1	1	2	0	1
785880	T	C	SZO_05400	E	E	SYN	0	0	1	1	0	1	1	1	1	1	1	1	1	1	1	1	0	1	1	1	1	1	1	1	1	1	0	1	1	0	0	1	1	1	1	1	0	1	1	1	1	0	1
785883	A	C	SZO_05400	E	E	SYN	0	0	1	1	0	1	1	1	1	1	1	1	1	1	1	1	0	1	1	1	1	1	1	1	1	1	0	1	1	0	0	1	1	1	1	1	0	1	1	1	1	0	1
785889	C	T,G	SZO_05400	G	G	SYN	0	0	1	1	0	1	2	1	1	1	1	1	1	1	1	1	0	2	1	2	1	1	1	1	1	1	0	1	2	0	0	2	1	1	2	2	0	1	1	1	1	0	1
785910	C	T	SZO_05410	G	G	SYN	0	1	1	1	1	1	1	1	1	1	1	1	1	1	1	1	0	1	1	0	1	1	1	1	1	1	0	1	0	1	0	1	1	1	0	1	0	1	1	1	1	1	1
785988	T	C	SZO_05410	Y	Y	SYN	0	1	1	1	1	1	1	1	1	1	1	1	1	1	1	1	0	1	1	1	1	1	1	1	1	1	0	1	1	1	0	1	1	1	1	1	0	1	1	1	1	1	1
785991	A	G	SZO_05410	P	P	SYN	0	1	1	1	1	1	1	1	1	1	1	1	1	1	1	1	0	1	1	1	1	1	1	1	1	1	0	1	1	1	0	1	1	1	1	1	0	1	1	1	1	1	1
786009	C	A	SZO_05420	G	G	SYN	0	1	1	1	1	1	1	1	1	1	1	1	1	1	1	1	0	1	1	1	1	1	1	1	1	1	0	1	1	1	0	1	1	1	1	1	0	1	1	1	1	1	1
786015	C	T	SZO_05420	S	S	SYN	0	1	1	1	1	1	1	1	1	1	1	1	1	1	1	1	0	1	1	1	1	1	1	1	1	1	0	1	1	1	0	1	1	1	1	1	0	1	1	1	1	1	1
786069	T	C	SZO_05430	K	K	SYN	0	1	1	1	1	1	1	1	1	1	1	1	1	1	1	1	0	1	1	1	1	1	1	1	0	1	0	0	1	1	0	1	1	1	1	1	0	1	1	1	1	1	0
786081	G	A	SZO_05470	I	I	SYN	0	1	1	1	1	1	1	1	1	0	1	1	1	1	1	1	0	1	1	0	1	1	1	1	0	1	0	0	1	1	0	1	1	1	0	1	0	1	1	1	1	1	0
786111	T	G	SZO_05480	G	G	SYN	0	1	1	1	1	1	1	1	1	1	1	1	1	1	1	1	0	1	1	1	1	1	1	1	0	1	0	0	1	1	0	1	1	1	1	1	0	1	1	1	1	1	0
786315	A	C,G	SZO_05490	G	G	SYN	0	1	2	1	1	2	1	1	2	1	1	2	1	1	1	2	0	1	1	1	1	1	2	1	0	1	0	0	0	1	0	0	1	2	1	0	0	1	2	2	1	1	0
787699	G	T	SZO_05490	T	T	SYN	0	1	1	1	1	1	1	1	1	1	1	1	1	1	1	0	1	1	0	0	1	1	1	1	0	1	0	1	1	1	0	1	1	1	0	1	0	1	1	1	1	1	1
787784	G	A	SZO_05620	A	A	SYN	0	1	1	1	1	1	1	1	1	1	1	1	1	1	1	0	1	1	0	0	1	1	1	1	0	1	0	1	1	1	0	1	1	1	0	1	0	1	1	1	1	1	1
787789	G	T	SZO_05710	T	T,T	SYN	0	1	1	1	1	1	1	1	1	1	1	1	1	1	1	0	1	1	0	0	1	1	1	1	0	1	0	1	1	1	0	1	1	1	0	1	0	1	1	1	1	1	1
787790	A	G	SZO_06890	Q	Q	SYN	0	1	1	1	1	1	1	1	1	1	1	1	1	1	1	0	1	1	0	0	1	1	1	1	0	1	0	1	1	1	0	1	1	1	0	1	0	1	1	1	1	1	1
787791	T	C	SZO_06890	Q	Q	SYN	0	1	1	1	1	1	1	1	1	1	1	1	1	1	1	0	1	1	0	0	1	1	1	1	0	1	0	1	1	1	0	1	1	1	0	1	0	1	1	1	1	1	1
787793	G	A	SZO_06900	I	I	SYN	0	1	1	1	1	1	1	1	1	1	1	1	1	1	1	0	1	1	0	0	1	1	1	1	0	1	0	1	1	1	0	1	1	1	0	1	0	1	1	1	1	1	1
787810	T	A	SZO_06900	V	V	SYN	0	1	1	1	1	1	1	1	1	1	1	1	1	1	1	0	1	1	0	0	1	1	1	1	0	1	0	1	1	1	0	1	1	1	0	1	0	1	1	1	1	1	1
787828	A	T	SZO_06900	A	A	SYN	0	1	1	1	1	1	1	1	1	1	1	1	1	1	1	0	1	1	0	0	1	1	1	1	0	1	0	1	1	1	0	1	1	1	0	1	0	1	1	1	1	1	1
787842	T	C	SZO_06900	V	V	SYN	0	1	1	1	1	1	1	1	1	1	1	1	1	1	1	0	1	1	0	1	1	1	1	1	0	1	0	1	1	1	0	1	1	1	1	1	0	1	1	1	1	1	1
787843	G	A	SZO_06900	I	I	SYN	0	1	1	1	1	1	1	1	1	1	1	1	1	1	1	0	1	1	0	0	1	1	1	1	0	1	0	1	1	1	0	1	1	1	0	1	0	1	1	1	1	1	1
787844	T	G	SZO_06900	Y	Y	SYN	0	1	1	1	1	1	1	1	1	1	1	1	1	1	1	0	1	1	0	0	1	1	1	1	0	1	0	1	1	1	0	1	1	1	0	1	0	1	1	1	1	1	1
787861	A	G,T	SZO_06900	G	G	SYN	0	1	1	2	1	2	2	1	2	1	1	2	1	2	2	0	1	2	0	0	2	2	2	1	0	1	0	1	1	1	0	1	2	2	0	1	0	1	2	2	1	1	1
787879	T	C	SZO_06900	V	V	SYN	0	1	1	1	1	1	1	1	1	1	1	1	1	1	1	0	1	1	0	0	1	1	1	1	0	1	0	1	1	1	0	1	1	1	0	1	0	1	1	1	1	1	1
788197	A	T,C	SZO_06920	I	I	SYN	0	1	2	0	1	1	0	0	1	2	1	0	1	2	2	0	1	0	0	0	0	2	0	2	0	2	0	2	2	1	0	2	0	2	0	2	0	1	0	0	1	1	2
788428	A	G	SZO_06920	G	G	SYN	0	1	1	1	1	1	1	1	1	1	1	1	1	0	0	1	1	1	1	1	1	0	1	1	1	1	0	1	1	1	0	1	1	1	1	1	0	1	1	1	1	1	1
788524	C	T,A	SZO_06920	A	A	SYN	0	0	0	1	0	2	1	1	2	1	2	1	1	1	1	1	1	1	1	1	1	1	1	1	1	1	0	1	1	0	0	1	1	1	1	1	0	0	1	1	2	0	1
789592	T	C	SZO_06920	T	T	SYN	0	1	1	1	1	0	1	1	0	1	1	1	1	1	1	1	0	1	1	1	1	1	1	1	1	0	0	1	1	1	0	1	1	1	1	1	0	1	1	1	1	1	1
789816	G	A	SZO_06920	S	S	SYN	0	1	1	1	1	1	0	1	1	1	1	1	1	1	1	1	1	0	1	1	1	1	1	1	1	1	0	1	1	1	0	1	1	1	1	1	0	1	1	1	1	1	1
789819	G	A	SZO_06920	V	V	SYN	0	1	1	1	1	1	0	1	1	1	1	1	1	0	0	1	1	0	1	1	1	0	1	1	1	1	0	1	1	1	0	1	1	1	1	1	0	1	1	1	1	1	1
789922	G	A	SZO_06920	R	R	SYN	0	1	1	1	1	1	0	1	1	1	1	1	1	1	1	1	1	0	1	1	1	1	1	1	1	1	0	1	1	1	0	1	1	1	1	1	0	1	1	1	1	1	1
790203	T	C	SZO_06920	L	L	SYN	0	1	1	1	1	1	1	1	1	1	1	1	1	1	1	1	1	1	0	1	1	1	1	1	1	1	0	1	1	1	0	1	1	0	1	1	0	1	1	1	1	1	1
790893	T	C	SZO_06920	S	S	SYN	0	1	1	1	1	0	1	1	0	1	1	1	1	1	1	1	1	1	1	1	1	1	1	0	0	1	0	1	1	1	0	1	1	1	1	1	0	1	1	1	1	1	1
791277	T	C	SZO_06920	L	L,L	SYN	0	1	1	1	1	1	1	1	1	1	1	1	1	0	0	1	1	1	1	0	0	0	1	1	1	1	0	1	1	1	0	1	1	1	0	1	0	1	0	0	1	1	1
791292	C	T	SZO_06920	T	T	SYN	0	1	1	1	1	1	1	1	1	1	1	1	1	1	1	1	1	1	1	0	0	1	1	1	1	1	0	1	1	1	0	1	1	1	0	1	0	1	0	0	1	1	1
791310	G	A	SZO_06930	T	T	SYN	0	1	1	1	1	1	1	1	1	1	1	1	1	1	1	1	1	1	1	0	0	1	1	1	1	1	0	1	1	1	0	1	1	1	0	1	0	1	0	0	1	1	1
791436	T	C	SZO_06930	E	E	SYN	0	1	1	1	1	0	1	1	0	1	1	1	1	1	1	1	1	1	1	1	1	1	1	0	0	1	0	1	1	1	0	1	1	1	1	1	0	0	1	1	1	1	1
791445	G	A	SZO_06930	Y	Y	SYN	0	1	1	1	1	0	1	1	0	1	1	1	1	1	1	1	1	1	1	1	1	1	1	0	0	1	0	1	1	1	0	1	1	1	1	1	0	0	1	1	1	1	1
791712	A	G	SZO_06930	T	T	SYN	0	1	1	1	1	1	1	1	1	1	1	1	1	1	1	1	1	1	1	1	1	1	1	1	1	1	0	1	1	1	0	1	1	1	1	1	0	1	1	1	1	1	1
791979	T	A,C	SZO_06930	G	G,G	SYN	0	1	1	1	1	1	2	1	1	1	1	2	1	2	2	1	1	2	1	0	1	2	2	1	2	0	0	1	1	1	0	1	1	2	0	1	0	0	1	1	1	1	1
792014	T	C	SZO_06930	H	H	SYN	0	1	1	1	1	1	1	1	1	1	1	1	1	1	1	1	1	1	1	1	1	1	1	1	1	1	0	1	1	1	0	1	1	1	1	1	0	1	1	1	1	1	1
792649	G	A	SZO_06930	D	D	SYN	0	1	0	1	1	1	1	1	1	1	0	1	1	1	1	1	1	1	1	0	1	1	1	1	0	1	0	1	1	1	0	1	1	1	0	1	0	1	1	1	1	1	1
793495	G	A	SZO_06930	E	E	SYN	0	1	0	1	1	1	1	1	1	1	1	0	0	1	1	1	1	1	1	0	1	1	0	1	1	1	0	1	1	1	0	1	1	1	0	1	0	1	1	1	1	1	1
793980	C	G,T	SZO_06930	G	G	SYN	0	1	2	1	1	0	2	1	0	0	0	2	0	1	1	0	1	2	0	2	1	1	2	0	0	1	0	0	0	1	0	2	1	0	2	2	0	0	0	0	0	1	0
795276	C	A,G	SZO_06930	I	I	SYN	0	1	1	0	1	1	1	1	1	1	1	1	1	1	1	0	0	1	0	1	0	1	1	1	1	1	0	1	1	1	0	1	1	1	1	1	0	1	1	1	0	1	1
795286	G	A	SZO_06930	G	G	SYN	0	1	1	0	1	1	1	1	1	1	1	1	1	1	1	0	0	1	0	1	0	1	1	1	1	1	0	1	1	1	0	1	1	1	1	1	0	1	1	1	0	1	1
795426	A	G	SZO_06930	P	P	SYN	0	1	1	1	1	1	1	1	1	1	1	1	1	1	1	1	1	1	1	1	1	1	1	1	1	1	0	1	1	1	0	1	1	1	1	1	0	1	1	1	1	1	1
795431	G	A	SZO_06930	R	R	SYN	0	1	1	1	1	1	1	1	1	1	1	0	1	1	1	1	1	1	1	1	1	1	0	1	1	1	0	0	0	1	0	1	0	1	1	1	0	1	1	1	1	1	0
795441	A	C,T	SZO_06930	R	R,R	SYN	0	0	1	2	0	1	1	1	1	1	1	0	0	1	1	2	2	1	2	1	2	1	0	1	1	0	0	0	0	0	0	1	0	1	1	0	0	1	1	1	2	0	0
795615	C	A,G	SZO_06940	V	V	SYN	0	1	1	2	1	0	0	0	0	2	0	0	1	0	0	1	2	0	2	2	2	0	0	0	0	1	0	0	0	1	0	0	0	0	2	1	0	0	2	2	2	1	0
795647	A	G,C	SZO_06940	A	A	SYN	0	1	1	1	1	2	2	2	2	1	2	0	1	0	0	1	1	2	1	1	1	0	0	2	2	1	0	0	0	1	0	1	2	2	1	1	0	2	1	1	1	1	0
795759	T	C	SZO_06940	V	V	SYN	0	1	1	1	1	1	1	0	1	1	1	1	1	0	0	1	1	1	1	1	1	0	1	0	0	1	0	1	1	1	0	0	0	1	1	1	0	1	1	1	1	1	1
796192	G	A	SZO_06940	D	D	SYN	0	1	1	1	1	1	1	1	1	1	1	1	1	1	1	1	1	1	1	1	1	1	1	1	1	1	0	1	1	1	0	0	1	1	1	1	0	1	1	1	1	1	1
847542	G	A	SZO_06940	A	A,A	SYN	0	1	1	1	1	1	1	0	1	1	1	0	0	1	1	1	1	1	0	1	1	1	1	1	1	1	0	1	1	1	0	1	1	0	1	1	0	1	1	1	1	1	1
847835	T	C	SZO_06940	P	P	SYN	0	1	1	1	1	1	1	1	1	1	1	1	1	0	0	1	1	1	1	1	1	0	1	0	1	1	0	1	1	1	0	1	1	1	1	1	0	1	1	1	1	1	1
848019	A	G	SZO_06940	G	G,G	SYN	0	1	1	1	1	1	1	1	1	0	1	1	1	1	1	1	1	1	1	1	0	1	0	1	0	1	0	1	1	1	0	1	1	0	1	1	0	1	0	0	1	1	1
848123	A	G	SZO_06950	L	L	SYN	0	1	1	1	1	1	1	1	1	0	1	1	1	1	1	1	1	1	1	1	0	1	0	1	0	1	0	1	1	1	0	1	1	1	1	1	0	1	0	0	1	1	1
848246	G	T,A	SZO_06950	L	L	SYN	0	1	1	1	1	1	1	2	1	0	1	1	1	1	1	1	1	1	1	2	0	1	0	1	2	1	0	1	1	1	0	1	1	1	2	1	0	1	0	0	1	1	1
848258	A	G	SZO_06950	S	S	SYN	0	1	1	1	1	1	1	0	1	0	1	1	1	1	1	1	1	1	1	1	0	1	0	1	0	1	0	1	1	1	0	1	1	1	1	1	0	1	0	0	1	1	1
848275	T	C	SZO_06950	F	F	SYN	0	1	1	1	1	1	1	1	1	0	1	1	1	1	1	1	1	1	1	1	0	1	0	1	0	1	0	1	1	1	0	1	1	1	1	1	0	1	0	0	1	1	1
856344	A	G	SZO_06970	T	T	SYN	0	1	1	1	1	1	1	1	1	1	0	1	1	1	1	0	1	1	1	1	1	1	0	1	1	1	0	1	1	1	0	0	1	0	1	0	0	1	1	1	1	1	1
907974	A	G,C	SZO_06970	R	R	SYN	0	1	1	0	1	1	1	1	1	1	1	2	1	1	1	2	1	1	0	1	1	1	2	1	1	1	0	0	1	1	0	1	0	1	1	1	0	1	1	1	0	1	0
907977	C	T	SZO_06970	N	N	SYN	0	1	1	0	1	1	1	1	1	1	1	1	1	1	1	1	1	1	0	1	1	1	1	1	1	1	0	0	1	1	0	1	0	1	1	1	0	1	1	1	0	1	0
909658	T	C	SZO_06970	R	R	SYN	0	1	1	1	1	1	1	1	1	1	1	1	1	1	1	1	1	1	1	1	1	1	1	1	1	1	0	1	1	1	0	1	1	1	1	1	0	1	1	1	1	1	1
909749	T	C	SZO_06970	F	F	SYN	0	1	1	1	1	1	1	1	1	1	1	1	1	1	1	1	1	1	1	1	1	1	1	1	1	1	0	1	1	1	0	1	1	1	1	1	0	1	1	1	1	1	1
909773	T	C	SZO_06970	T	T	SYN	0	1	1	1	1	1	1	1	1	1	1	1	1	1	1	1	1	1	1	1	1	1	1	1	1	1	0	1	1	1	0	1	1	1	1	1	0	1	1	1	1	1	1
909848	A	G	SZO_06970	K	K	SYN	0	1	1	1	1	1	1	1	1	1	1	1	1	0	0	1	1	1	1	1	1	0	1	1	1	1	0	1	1	1	0	1	1	1	1	1	0	1	1	1	1	1	1
909881	G	A	SZO_06980	P	P,P	SYN	0	1	1	1	1	1	0	1	1	1	1	1	1	1	1	1	1	0	1	1	1	1	1	1	1	0	0	0	1	1	0	1	1	0	1	1	0	1	1	1	1	1	0
909884	A	G	SZO_07000	G	G	SYN	0	1	1	1	1	1	1	1	1	1	1	1	1	1	1	1	1	1	1	1	1	1	1	1	1	1	0	1	1	1	0	1	1	1	1	1	0	1	1	1	1	1	1
909908	G	T	SZO_07000	T	T,T	SYN	0	1	1	1	1	1	1	0	1	1	0	1	1	1	1	1	1	1	1	1	1	1	1	1	1	1	0	1	0	1	0	1	0	1	1	1	0	1	1	1	0	1	1
910062	C	T	SZO_07000	V	V	SYN	0	1	1	1	1	1	1	1	1	1	1	1	1	1	1	1	1	1	1	1	1	1	1	1	1	1	0	1	1	1	0	1	1	1	1	1	0	1	1	1	1	1	1
912101	T	C	SZO_07450	T	T	SYN	0	1	1	1	1	0	1	1	0	1	1	0	1	1	1	0	1	1	1	1	1	1	0	1	1	1	0	1	1	1	0	1	1	1	1	1	0	1	1	1	1	1	1
912110	A	C	SZO_07450	N	N	SYN	0	1	1	1	1	0	1	1	0	1	1	0	1	1	1	0	1	1	1	1	1	1	0	1	1	1	0	1	1	1	0	1	1	1	1	1	0	1	1	1	1	1	1
912158	C	T	SZO_07460	I	I	SYN	0	1	1	1	1	0	1	1	0	1	1	0	1	1	1	0	1	1	1	1	1	1	0	1	1	1	0	1	1	1	0	1	1	1	1	1	0	1	1	1	1	1	1
912161	T	C	SZO_07460	F	F	SYN	0	1	1	1	1	0	1	1	0	1	1	0	1	1	1	0	1	1	1	1	1	1	0	1	1	1	0	1	1	1	0	1	1	1	1	1	0	1	1	1	1	1	1
912205	T	C	SZO_08120	F	F	SYN	0	1	1	1	1	0	1	1	0	1	1	0	1	1	1	0	1	1	1	1	1	1	0	1	1	1	0	1	1	1	0	1	1	1	1	1	0	1	1	1	1	1	1
912215	T	C	SZO_08140	D	D	SYN	0	1	1	1	1	0	1	1	0	1	1	0	1	1	1	0	1	1	1	1	1	1	0	1	1	1	0	1	1	1	0	1	1	1	1	1	0	1	1	1	1	1	1
912282	A	G,T	SZO_08140	S	S	SYN	0	1	1	1	1	0	1	2	0	1	1	0	1	0	0	0	1	1	1	1	1	0	0	1	1	1	0	1	1	1	0	1	1	1	1	1	0	1	1	1	2	1	1
912335	G	A	SZO_08140	E	E	SYN	0	1	1	1	1	0	1	1	0	1	1	0	1	1	1	0	1	1	1	1	1	1	0	1	1	1	0	1	1	1	0	1	1	1	1	1	0	1	1	1	1	1	1
912351	G	A	SZO_08140	E	E	SYN	0	1	1	1	1	0	1	1	0	0	1	0	1	1	1	0	1	1	1	1	1	1	0	1	1	1	0	1	1	1	0	1	1	0	1	1	0	1	1	1	1	1	1
914891	G	A	SZO_08140	A	A	SYN	0	1	1	1	1	1	1	1	1	1	1	1	1	1	1	1	1	1	1	1	1	1	1	1	1	1	0	1	1	1	0	1	1	1	1	1	0	1	1	1	1	1	1
918388	A	G	SZO_08140	G	G	SYN	0	1	0	0	1	1	1	1	1	1	1	1	1	0	0	1	1	1	1	1	1	0	1	1	1	1	0	1	1	1	0	1	1	0	1	1	0	1	1	1	1	1	1
918529	T	C	SZO_08140	L	L	SYN	0	1	1	1	1	1	1	1	1	1	1	1	1	1	1	1	1	1	1	1	1	1	1	1	1	0	0	0	0	1	0	1	1	0	1	1	0	1	1	1	1	1	0
918946	A	G	SZO_08160	S	S	SYN	0	1	1	1	1	1	1	1	1	1	1	1	1	1	1	1	1	1	1	1	1	1	1	1	1	1	0	1	1	1	0	1	1	0	1	1	0	1	1	1	1	1	1
944966	C	T	SZO_08160	A	A	SYN	0	1	1	0	1	1	1	1	1	1	0	1	1	1	1	1	0	1	1	1	1	1	1	1	1	1	0	1	1	1	0	1	1	1	1	1	0	1	1	1	1	1	1
947478	T	C	SZO_08160	A	A	SYN	0	1	1	1	1	1	1	1	1	1	1	1	1	1	1	1	1	1	1	1	1	1	1	1	1	1	0	1	1	1	0	1	1	1	1	1	0	1	1	1	1	1	1
947690	T	C	SZO_08160	I	I	SYN	0	1	1	0	1	1	1	1	1	1	1	1	1	1	1	1	1	1	1	1	1	1	1	1	1	1	0	1	1	1	0	1	1	1	1	1	0	1	1	1	1	1	1
947924	C	T,A	SZO_08160	R	R	SYN	0	1	1	2	1	0	0	2	0	1	2	1	1	0	0	2	1	0	1	1	1	0	1	2	2	0	0	1	1	1	0	1	1	2	1	1	0	0	1	1	2	1	1
947934	G	A	SZO_08230	K	K	SYN	0	1	1	1	1	1	0	1	1	1	1	1	1	0	0	1	1	0	1	1	1	0	1	1	1	1	0	1	1	1	0	1	1	1	1	1	0	0	1	1	1	1	1
948719	T	A,G	SZO_08230	Y	Y	SYN	0	0	1	1	0	1	2	1	1	2	0	1	0	0	0	1	0	2	1	1	2	0	1	1	0	1	0	1	1	0	0	1	1	1	1	0	0	1	2	2	1	0	1
948731	A	C,T	SZO_08230	E	E	SYN	0	0	1	1	0	1	2	1	1	2	0	1	0	0	0	1	0	2	1	1	2	0	1	1	0	2	0	1	1	0	0	1	1	1	1	0	0	1	2	2	1	0	1
949010	T	C	SZO_08460	G	G	SYN	0	1	1	1	1	1	1	1	1	1	1	1	1	1	1	1	1	1	1	1	1	1	1	1	1	1	0	1	1	1	0	1	1	1	1	0	0	1	1	1	1	1	1
949276	A	G	SZO_08480	L	L	SYN	0	1	1	1	1	1	1	1	1	1	1	1	1	1	1	1	1	1	1	1	1	1	1	1	1	1	0	1	1	1	0	1	0	0	1	1	0	1	1	1	1	1	1
950203	T	G,A	SZO_08480	D	D	SYN	0	1	1	0	1	2	2	0	2	1	1	2	1	0	0	0	1	2	0	2	1	0	2	1	1	0	0	2	1	1	0	2	1	0	2	2	0	0	1	1	0	1	2
962826	G	A	SZO_08480	G	G,G	SYN	0	1	1	1	1	1	1	1	1	1	1	1	1	0	0	1	1	1	0	1	1	0	1	1	1	1	0	1	1	1	0	0	1	1	1	0	0	1	1	1	1	1	1
962847	A	T	SZO_08480	P	P,P	SYN	0	1	1	1	1	1	1	1	1	1	1	1	1	1	1	1	1	1	0	1	1	1	1	1	1	1	0	1	0	1	0	0	1	1	1	0	0	1	1	1	1	1	1
962858	G	A	SZO_08480	I	I	SYN	0	1	1	1	1	1	1	1	1	1	1	1	1	1	1	1	1	1	0	1	1	1	1	1	1	1	0	1	0	1	0	0	1	1	1	0	0	1	1	1	1	1	1
962883	C	G	SZO_08600	L	L	SYN	0	1	1	1	1	1	1	1	1	1	1	1	1	1	1	1	1	1	0	1	1	1	1	1	1	1	0	1	1	1	0	0	1	1	1	0	0	1	1	1	1	1	1
963038	A	G	SZO_08600	S	S	SYN	0	1	1	1	1	1	1	0	1	1	0	1	1	1	1	1	1	1	1	1	1	1	1	0	1	1	0	1	1	1	0	1	1	1	1	1	0	1	1	1	1	1	1
963887	T	G,A,C	SZO_08600	S	S	SYN	0	1	1	0	1	0	1	0	0	0	0	0	0	1	1	1	0	1	1	0	0	1	0	0	0	2	0	0	3	1	0	1	0	1	0	1	0	1	0	0	3	1	1
964225	C	T,A	SZO_08610	P	P	SYN	0	1	1	1	1	1	1	1	1	1	1	1	1	2	2	2	1	1	0	1	1	2	1	1	1	0	0	1	1	1	0	2	1	0	1	2	0	0	1	1	1	1	1
964240	G	A	SZO_08610	S	S,S,S	SYN	0	1	1	1	1	1	1	1	1	1	1	1	1	0	0	1	1	1	1	1	1	0	1	1	1	0	0	1	1	1	0	0	1	0	1	0	0	0	1	1	1	1	1
964249	T	C	SZO_08620	A	A,A	SYN	0	1	1	1	1	1	1	1	1	1	1	1	1	0	0	1	1	1	1	1	1	0	1	1	1	0	0	1	1	1	0	0	1	0	1	0	0	0	1	1	1	1	1
964282	A	C,T	SZO_08620	G	G	SYN	0	1	2	1	1	2	1	2	2	1	2	2	2	0	0	0	1	1	2	2	2	0	2	2	2	0	0	2	2	1	0	0	1	0	2	0	0	0	2	2	2	1	1
964360	A	G	SZO_08620	F	F	SYN	0	1	1	1	1	1	1	1	1	1	1	1	1	1	1	0	1	1	1	1	1	1	1	1	1	0	0	1	1	1	0	0	1	0	1	0	0	0	1	1	1	1	1
964361	T	C	SZO_08620	G	G,G	SYN	0	1	1	1	1	1	1	1	1	1	1	1	1	1	1	0	1	1	1	1	1	1	1	1	1	0	0	1	1	1	0	0	1	0	1	0	0	0	1	1	1	1	1
964366	A	G	SZO_08620	Q	Q	SYN	0	1	1	1	1	1	1	1	1	1	1	1	1	1	1	0	1	1	1	1	1	1	1	1	1	0	0	1	1	1	0	0	1	0	1	0	0	0	1	1	1	1	1
964369	G	C,A	SZO_08620	L	L	SYN	0	1	1	1	1	1	1	1	1	1	1	1	1	1	1	0	1	1	1	1	1	1	1	1	1	0	0	1	1	1	0	2	1	0	1	2	0	0	1	1	1	1	1
964387	C	T	SZO_08620	K	K	SYN	0	1	1	1	1	1	1	0	1	1	1	1	1	1	1	0	1	1	1	1	1	1	1	1	1	0	0	1	1	1	0	0	1	0	1	0	0	0	1	1	1	1	1
964411	A	C	SZO_08620	G	G,G	SYN	0	1	1	1	1	1	1	0	1	1	1	1	1	1	1	0	1	1	1	1	1	1	1	1	1	0	0	1	1	1	0	0	1	0	1	0	0	0	1	1	1	1	1
964684	G	A	SZO_08620	N	N	SYN	0	1	1	1	1	1	1	1	1	1	1	1	1	1	1	1	1	1	1	1	1	1	1	1	1	1	0	1	1	1	0	1	1	0	1	1	0	1	1	1	1	1	1
966569	C	T,G	SZO_08620	A	A	SYN	0	0	1	1	0	1	0	0	1	0	1	1	0	2	2	2	0	0	2	1	1	2	1	1	1	2	0	2	0	0	0	1	0	1	1	1	0	1	1	1	1	0	0
971024	G	A	SZO_08620	A	A	SYN	0	1	1	0	1	1	1	1	1	1	1	1	1	0	0	0	1	1	0	1	1	0	1	1	1	1	0	1	0	1	0	1	0	1	1	1	0	1	1	1	1	1	1
971042	T	C	SZO_08640	G	G,G	SYN	0	1	1	1	1	1	1	1	1	0	1	1	1	1	1	1	1	1	1	1	1	1	1	1	1	1	0	1	1	1	0	0	1	0	1	0	0	1	1	1	1	1	1
971053	T	C	SZO_08670	T	T	SYN	0	1	1	1	1	1	1	1	1	0	1	1	1	1	1	1	1	1	1	1	1	1	1	1	1	1	0	1	1	1	0	0	1	0	1	0	0	1	1	1	1	1	1
975240	T	C	SZO_08670	T	T	SYN	0	1	1	1	1	0	1	1	0	1	1	0	1	1	1	1	1	1	1	1	1	1	0	1	1	1	0	1	1	1	0	1	1	1	1	1	0	1	1	1	1	1	1
975393	C	T	SZO_08710	D	D	SYN	0	1	1	1	1	0	1	1	0	1	1	0	1	1	1	1	1	1	1	1	1	1	0	1	1	1	0	1	1	1	0	1	1	1	1	1	0	1	1	1	1	1	1
976128	A	G	SZO_08710	T	T	SYN	0	1	1	1	1	1	0	1	1	1	1	1	1	1	1	1	1	0	1	1	1	1	1	1	1	0	0	1	1	1	0	1	1	1	1	1	0	1	1	1	1	1	1
976191	G	A	SZO_08720	V	V	SYN	0	1	1	1	1	0	0	1	0	1	1	0	1	1	1	1	1	0	1	1	1	1	0	1	1	1	0	1	1	1	0	1	1	1	1	1	0	1	1	1	1	1	1
976709	G	T	SZO_08730	S	S	SYN	0	1	1	1	1	1	1	1	1	1	1	1	1	1	1	1	1	1	1	1	0	1	1	1	1	1	0	1	1	1	0	1	1	1	1	1	0	1	0	0	1	1	1
976970	C	G	SZO_08730	V	V	SYN	0	1	1	0	1	1	1	1	1	1	1	1	1	1	1	1	0	1	1	1	0	1	1	1	1	1	0	1	1	1	0	1	0	1	1	1	0	1	0	0	1	1	1
978430	C	T	SZO_08750	I	I	SYN	0	1	1	0	1	1	1	0	1	0	0	1	1	1	1	1	0	1	1	1	1	1	1	0	1	1	0	1	0	1	0	1	1	1	1	1	0	1	1	1	1	1	1
978433	G	C	SZO_08750	G	G	SYN	0	1	1	0	1	1	1	0	1	0	0	1	1	1	1	1	0	1	1	1	1	1	1	0	1	1	0	1	0	1	0	1	1	1	1	1	0	1	1	1	1	1	1
978445	T	C	SZO_08750	V	V	SYN	0	1	1	0	1	1	1	0	1	0	0	1	1	1	1	1	0	1	1	1	1	1	1	0	1	1	0	1	0	1	0	1	1	1	1	1	0	1	1	1	1	1	1
978823	A	G	SZO_08750	R	R	SYN	0	1	1	1	1	1	1	0	1	0	0	1	1	1	1	1	1	1	1	1	1	1	1	1	1	1	0	1	0	1	0	1	0	1	1	1	0	1	1	1	1	1	1
979130	T	C	SZO_08750	L	L	SYN	0	1	1	1	1	1	1	0	1	0	0	1	1	1	1	1	1	1	1	1	1	1	1	1	1	1	0	1	0	1	0	1	0	1	1	1	0	1	1	1	1	1	1
980709	C	T	SZO_08760	G	G	SYN	0	1	1	1	1	1	1	1	1	1	1	1	1	1	1	1	1	1	1	1	1	1	1	1	1	1	0	1	1	1	0	1	1	1	1	1	0	1	1	1	1	1	1
[truncated: 8 more columns]

## Sheet: Table S5
Table S5 – ClueGO analysis of SNPs identified in the core genome of ≥38 SEZ isolates relative to reference genome SEZ H70.
TermID	Term Description	Ontology Source	Term PValue	Term PValue Corrected with Bonferroni step down	Group PValue	Group PValue Corrected with Bonferroni step down	GOLevels	GOGroups	% Associated Genes	Nr. Genes	Associated Genes Found
GO:0016740	transferase activity	GO_MolecularFunction-Custom-GOA-ACAP-ARAP_27.11.2020_00h00	0.873139	1	0.873139	1	[2]	Group00	4.15335	13	[SZO_02900, SZO_03620, SZO_03710, SZO_04110, SZO_04710, SZO_05190, SZO_05710, SZO_06900, SZO_13060, mltG, mnmA, pyrE, trmD]
GO:0016787	hydrolase activity	GO_MolecularFunction-Custom-GOA-ACAP-ARAP_27.11.2020_00h00	0.0362778	1	0.0362778	0.580445	[2]	Group01	6.25	20	[SZO_01540, SZO_03130, SZO_03260, SZO_03620, SZO_04130, SZO_04460, SZO_06980, SZO_07000, SZO_08160, SZO_08670, SZO_12190, SZO_15980, SZO_19090, nagB, priA, rnr, rny, slaB, ung, uvrB]
GO:1901564	organonitrogen compound metabolic process	GO_BiologicalProcess-Custom-GOA-ACAP-ARAP_27.11.2020_00h00	0.356702	1	0.356702	1	[3]	Group02	3.10734	11	[SZO_04110, SZO_04130, SZO_04710, SZO_07450, SZO_12190, SZO_16830, carB, mltG, nagB, prfB, pyrE]
KEGG:02020	Two-component system	KO_27.11.2020	0.00140532	0.0632396	0.00140532	0.0238905	[-1]	Group03	14.2857	8	[SZO_04100, SZO_04110, SZO_04120, SZO_05190, SZO_05710, SZO_06950, SZO_16830, dltA]
GO:0044281	small molecule metabolic process	GO_BiologicalProcess-Custom-GOA-ACAP-ARAP_27.11.2020_00h00	0.462234	1	0.462234	1	[2]	Group04	4.93274	11	[SZO_03260, SZO_04460, SZO_06950, SZO_07450, SZO_16830, SZO_16880, carB, dltA, nagB, ppc, pyrE]
GO:0071944	cell periphery	GO_CellularComponent-Custom-GOA-ACAP-ARAP_27.11.2020_00h00	0.128594	1	0.128594	1	[2]	Group05	5.6872	13	[SZO_03510, SZO_03520, SZO_03560, SZO_04110, SZO_06900, SZO_06920, SZO_06950, SZO_15090, SZO_16820, mltG, rny, yidC]
GO:0005886	plasma membrane	GO_CellularComponent-Custom-GOA-ACAP-ARAP_27.11.2020_00h00	0.0415019	1	0.128594	1	[3]	Group05	6.59341	13	[SZO_03510, SZO_03520, SZO_03560, SZO_04110, SZO_06900, SZO_06920, SZO_06950, SZO_15090, SZO_16820, mltG, rny, yidC]
GO:0043170	macromolecule metabolic process	GO_BiologicalProcess-Custom-GOA-ACAP-ARAP_27.11.2020_00h00	1	1	1	1	[3]	Group06	3.94191	19	[SZO_03620, SZO_04110, SZO_04120, SZO_04130, SZO_04710, SZO_06950, SZO_12190, SZO_13740, SZO_19090, dltA, mltG, mnmA, prfB, priA, rnr, rny, trmD, ung, uvrB]
GO:0044260	cellular macromolecule metabolic process	GO_BiologicalProcess-Custom-GOA-ACAP-ARAP_27.11.2020_00h00	1	1	1	1	[3, 4]	Group06	3.91705	17	[SZO_03620, SZO_04110, SZO_04120, SZO_04130, SZO_04710, SZO_06950, SZO_12190, SZO_13740, SZO_19090, dltA, mltG, prfB, priA, rny, trmD, ung, uvrB]
GO:0005622	intracellular anatomical structure	GO_CellularComponent-Custom-GOA-ACAP-ARAP_27.11.2020_00h00	0.517614	1	0.517614	1	[2]	Group07	3.24675	10	[SZO_03600, SZO_19090, dltA, mnmA, prfB, priA, rnr, trmD, ung, uvrB]
GO:0005737	cytoplasm	GO_CellularComponent-Custom-GOA-ACAP-ARAP_27.11.2020_00h00	0.719348	1	0.517614	1	[2, 3]	Group07	3.40426	8	[SZO_03600, dltA, mnmA, prfB, rnr, trmD, ung, uvrB]
GO:0043169	cation binding	GO_MolecularFunction-Custom-GOA-ACAP-ARAP_27.11.2020_00h00	0.552483	1	0.552483	1	[3]	Group08	4.81283	9	[SZO_03130, SZO_03260, SZO_03710, SZO_04460, SZO_12180, carB, ppc, priA, pyrE]
GO:0046872	metal ion binding	GO_MolecularFunction-Custom-GOA-ACAP-ARAP_27.11.2020_00h00	0.546724	1	0.552483	1	[4]	Group08	4.91803	9	[SZO_03130, SZO_03260, SZO_03710, SZO_04460, SZO_12180, carB, ppc, priA, pyrE]
GO:0009058	biosynthetic process	GO_BiologicalProcess-Custom-GOA-ACAP-ARAP_27.11.2020_00h00	0.768963	1	0.768963	1	[2]	Group09	3.69458	15	[SZO_03260, SZO_03620, SZO_04120, SZO_04710, SZO_06950, SZO_07450, SZO_16830, SZO_19090, carB, dltA, mltG, murT, prfB, priA, pyrE]
GO:0044249	cellular biosynthetic process	GO_BiologicalProcess-Custom-GOA-ACAP-ARAP_27.11.2020_00h00	0.656474	1	0.768963	1	[3]	Group09	3.58056	14	[SZO_03260, SZO_03620, SZO_04120, SZO_04710, SZO_06950, SZO_07450, SZO_16830, SZO_19090, carB, dltA, mltG, prfB, priA, pyrE]
GO:1901576	organic substance biosynthetic process	GO_BiologicalProcess-Custom-GOA-ACAP-ARAP_27.11.2020_00h00	0.656657	1	0.768963	1	[3]	Group09	3.51759	14	[SZO_03260, SZO_03620, SZO_04120, SZO_04710, SZO_06950, SZO_07450, SZO_16830, SZO_19090, carB, dltA, mltG, prfB, priA, pyrE]
GO:0016020	membrane	GO_CellularComponent-Custom-GOA-ACAP-ARAP_27.11.2020_00h00	0.777689	1	0.777689	1	[2]	Group10	4.08602	20	[SZO_01540, SZO_03510, SZO_03520, SZO_03560, SZO_04100, SZO_04110, SZO_05230, SZO_06530, SZO_06900, SZO_06920, SZO_06950, SZO_07540, SZO_08490, SZO_15090, SZO_16820, SZO_19030, mltG, rny, yidC]
GO:0031224	intrinsic component of membrane	GO_CellularComponent-Custom-GOA-ACAP-ARAP_27.11.2020_00h00	0.664269	1	0.777689	1	[2, 3]	Group10	4.20561	19	[SZO_03510, SZO_03520, SZO_03560, SZO_04100, SZO_04110, SZO_05230, SZO_06530, SZO_06900, SZO_06920, SZO_06950, SZO_07540, SZO_08490, SZO_15090, SZO_16820, SZO_19030, mltG, rny, yidC]
GO:0016021	integral component of membrane	GO_CellularComponent-Custom-GOA-ACAP-ARAP_27.11.2020_00h00	0.663881	1	0.777689	1	[3, 4]	Group10	4.21546	19	[SZO_03510, SZO_03520, SZO_03560, SZO_04100, SZO_04110, SZO_05230, SZO_06530, SZO_06900, SZO_06920, SZO_06950, SZO_07540, SZO_08490, SZO_15090, SZO_16820, SZO_19030, mltG, rny, yidC]
GO:0051234	establishment of localization	GO_BiologicalProcess-Custom-GOA-ACAP-ARAP_27.11.2020_00h00	0.122314	1	0.122314	1	[2]	Group11	5.58376	12	[SZO_01540, SZO_03510, SZO_03520, SZO_05230, SZO_06900, SZO_06920, SZO_12180, SZO_15090, SZO_16820, slaB, yidC]
GO:0006810	transport	GO_BiologicalProcess-Custom-GOA-ACAP-ARAP_27.11.2020_00h00	0.122314	1	0.122314	1	[3]	Group11	5.58376	12	[SZO_01540, SZO_03510, SZO_03520, SZO_05230, SZO_06900, SZO_06920, SZO_12180, SZO_15090, SZO_16820, slaB, yidC]
GO:0006811	ion transport	GO_BiologicalProcess-Custom-GOA-ACAP-ARAP_27.11.2020_00h00	0.103009	1	0.122314	1	[4]	Group11	6.06061	9	[SZO_01540, SZO_05230, SZO_06900, SZO_06920, SZO_12180, SZO_15090, slaB, yidC]
GO:0071840	cellular component organization or biogenesis	GO_BiologicalProcess-Custom-GOA-ACAP-ARAP_27.11.2020_00h00	0.0503882	1	0.517579	1	[2]	Group12	8.51064	8	[SZO_04710, SZO_06950, SZO_08670, SZO_19090, dltA, mltG, prfB, priA]
GO:0009059	macromolecule biosynthetic process	GO_BiologicalProcess-Custom-GOA-ACAP-ARAP_27.11.2020_00h00	0.729866	1	0.517579	1	[4]	Group12	3.4749	9	[SZO_03620, SZO_04120, SZO_04710, SZO_06950, SZO_19090, dltA, mltG, prfB, priA]
GO:0034645	cellular macromolecule biosynthetic process	GO_BiologicalProcess-Custom-GOA-ACAP-ARAP_27.11.2020_00h00	0.729996	1	0.517579	1	[4, 5]	Group12	3.51562	9	[SZO_03620, SZO_04120, SZO_04710, SZO_06950, SZO_19090, dltA, mltG, prfB, priA]
GO:0018130	heterocycle biosynthetic process	GO_BiologicalProcess-Custom-GOA-ACAP-ARAP_27.11.2020_00h00	1	1	0.331696	1	[4]	Group13	3.92157	8	[SZO_03260, SZO_03620, SZO_04120, SZO_07450, SZO_19090, carB, priA, pyrE]
GO:0019438	aromatic compound biosynthetic process	GO_BiologicalProcess-Custom-GOA-ACAP-ARAP_27.11.2020_00h00	1	1	0.331696	1	[4]	Group13	3.86473	8	[SZO_03260, SZO_03620, SZO_04120, SZO_07450, SZO_19090, carB, priA, pyrE]
GO:0044271	cellular nitrogen compound biosynthetic process	GO_BiologicalProcess-Custom-GOA-ACAP-ARAP_27.11.2020_00h00	0.331563	1	0.331696	1	[4]	Group13	2.99003	9	[SZO_03260, SZO_03620, SZO_04120, SZO_07450, SZO_19090, carB, prfB, priA, pyrE]
GO:1901362	organic cyclic compound biosynthetic process	GO_BiologicalProcess-Custom-GOA-ACAP-ARAP_27.11.2020_00h00	1	1	0.331696	1	[4]	Group13	3.79147	8	[SZO_03260, SZO_03620, SZO_04120, SZO_07450, SZO_19090, carB, priA, pyrE]
GO:0006807	nitrogen compound metabolic process	GO_BiologicalProcess-Custom-GOA-ACAP-ARAP_27.11.2020_00h00	0.790025	1	0.795441	1	[2]	Group14	3.80165	23	[SZO_03260, SZO_03620, SZO_04110, SZO_04120, SZO_04130, SZO_04710, SZO_07450, SZO_12190, SZO_13740, SZO_16830, SZO_19090, carB, mltG, mnmA, nagB, prfB, priA, pyrE, rnr, rny, trmD, ung, uvrB]
GO:0044237	cellular metabolic process	GO_BiologicalProcess-Custom-GOA-ACAP-ARAP_27.11.2020_00h00	0.603394	1	0.795441	1	[2]	Group14	3.76569	27	[SZO_03260, SZO_03620, SZO_04110, SZO_04120, SZO_04130, SZO_04710, SZO_06950, SZO_07450, SZO_12190, SZO_13740, SZO_16830, SZO_19090, carB, dltA, mltG, mnmA, nagB, ppc, prfB, priA, pyrE, rnr, rny, slaB, trmD, ung, uvrB]
GO:0044238	primary metabolic process	GO_BiologicalProcess-Custom-GOA-ACAP-ARAP_27.11.2020_00h00	0.895449	1	0.795441	1	[2]	Group14	3.9039	26	[SZO_03260, SZO_03620, SZO_04110, SZO_04120, SZO_04130, SZO_04460, SZO_07000, SZO_07450, SZO_12190, SZO_13740, SZO_16830, SZO_16880, SZO_19090, carB, mnmA, nagB, ppc, prfB, priA, pyrE, rnr, rny, slaB, trmD, ung, uvrB]
GO:0071704	organic substance metabolic process	GO_BiologicalProcess-Custom-GOA-ACAP-ARAP_27.11.2020_00h00	0.896294	1	0.795441	1	[2]	Group14	4.15512	30	[SZO_03260, SZO_03620, SZO_04110, SZO_04120, SZO_04130, SZO_04460, SZO_04710, SZO_06950, SZO_07000, SZO_07450, SZO_12190, SZO_13740, SZO_16830, SZO_16880, SZO_19090, carB, dltA, mltG, mnmA, nagB, ppc, prfB, priA, pyrE, rnr, rny, slaB, trmD, ung, uvrB]
GO:0034641	cellular nitrogen compound metabolic process	GO_BiologicalProcess-Custom-GOA-ACAP-ARAP_27.11.2020_00h00	0.576428	1	0.795441	1	[3]	Group14	3.5865	17	[SZO_03260, SZO_03620, SZO_04120, SZO_07450, SZO_13740, SZO_19090, carB, mnmA, nagB, prfB, priA, pyrE, rnr, rny, trmD, ung, uvrB]
GO:0006807	nitrogen compound metabolic process	GO_BiologicalProcess-Custom-GOA-ACAP-ARAP_27.11.2020_00h00	0.790025	1	0.237821	1	[2]	Group15	3.80165	23	[SZO_03260, SZO_03620, SZO_04110, SZO_04120, SZO_04130, SZO_04710, SZO_07450, SZO_12190, SZO_13740, SZO_16830, SZO_19090, carB, mltG, mnmA, nagB, prfB, priA, pyrE, rnr, rny, trmD, ung, uvrB]
GO:0003676	nucleic acid binding	GO_MolecularFunction-Custom-GOA-ACAP-ARAP_27.11.2020_00h00	0.262642	1	0.237821	1	[3]	Group15	2.83912	9	[SZO_04120, SZO_13740, SZO_19090, mnmA, prfB, priA, rnr, rny, uvrB]
GO:0006725	cellular aromatic compound metabolic process	GO_BiologicalProcess-Custom-GOA-ACAP-ARAP_27.11.2020_00h00	0.769638	1	0.237821	1	[3]	Group15	3.75	15	[SZO_03260, SZO_03620, SZO_04120, SZO_07450, SZO_13740, SZO_19090, carB, mnmA, priA, pyrE, rnr, rny, trmD, ung, uvrB]
GO:0034641	cellular nitrogen compound metabolic process	GO_BiologicalProcess-Custom-GOA-ACAP-ARAP_27.11.2020_00h00	0.576428	1	0.237821	1	[3]	Group15	3.5865	17	[SZO_03260, SZO_03620, SZO_04120, SZO_07450, SZO_13740, SZO_19090, carB, mnmA, nagB, prfB, priA, pyrE, rnr, rny, trmD, ung, uvrB]
GO:0046483	heterocycle metabolic process	GO_BiologicalProcess-Custom-GOA-ACAP-ARAP_27.11.2020_00h00	0.882129	1	0.237821	1	[3]	Group15	3.79747	15	[SZO_03260, SZO_03620, SZO_04120, SZO_07450, SZO_13740, SZO_19090, carB, mnmA, priA, pyrE, rnr, rny, trmD, ung, uvrB]
GO:1901360	organic cyclic compound metabolic process	GO_BiologicalProcess-Custom-GOA-ACAP-ARAP_27.11.2020_00h00	0.769283	1	0.237821	1	[3]	Group15	3.73134	15	[SZO_03260, SZO_03620, SZO_04120, SZO_07450, SZO_13740, SZO_19090, carB, mnmA, priA, pyrE, rnr, rny, trmD, ung, uvrB]
GO:0006139	nucleobase-containing compound metabolic process	GO_BiologicalProcess-Custom-GOA-ACAP-ARAP_27.11.2020_00h00	0.764666	1	0.237821	1	[3, 4]	Group15	3.7037	14	[SZO_03260, SZO_03620, SZO_04120, SZO_13740, SZO_19090, carB, mnmA, priA, pyrE, rnr, rny, trmD, ung, uvrB]
GO:0090304	nucleic acid metabolic process	GO_BiologicalProcess-Custom-GOA-ACAP-ARAP_27.11.2020_00h00	1	1	0.237821	1	[4, 5]	Group15	4.05904	11	[SZO_03620, SZO_04120, SZO_13740, SZO_19090, mnmA, priA, rnr, rny, trmD, ung, uvrB]
GO:0036094	small molecule binding	GO_MolecularFunction-Custom-GOA-ACAP-ARAP_27.11.2020_00h00	0.524498	1	0.430942	1	[2]	Group16	4.6729	15	[SZO_01540, SZO_03130, SZO_03260, SZO_04110, SZO_06530, SZO_13740, SZO_15980, SZO_16880, SZO_19090, carB, dltA, mnmA, murT, priA, uvrB]
GO:0043167	ion binding	GO_MolecularFunction-Custom-GOA-ACAP-ARAP_27.11.2020_00h00	0.773314	1	0.430942	1	[2]	Group16	4.3578	19	[SZO_01540, SZO_03130, SZO_03260, SZO_03710, SZO_04110, SZO_04460, SZO_06530, SZO_12180, SZO_13740, SZO_15980, SZO_19090, carB, dltA, mnmA, murT, ppc, priA, pyrE, uvrB]
GO:0097159	organic cyclic compound binding	GO_MolecularFunction-Custom-GOA-ACAP-ARAP_27.11.2020_00h00	0.284423	1	0.430942	1	[2]	Group16	3.33333	19	[SZO_01540, SZO_03130, SZO_03260, SZO_04110, SZO_04120, SZO_06530, SZO_13740, SZO_15980, SZO_16880, SZO_19090, carB, dltA, mnmA, murT, prfB, priA, rnr, rny, uvrB]
GO:0097367	carbohydrate derivative binding	GO_MolecularFunction-Custom-GOA-ACAP-ARAP_27.11.2020_00h00	0.504619	1	0.430942	1	[2]	Group16	4.69314	13	[SZO_01540, SZO_03130, SZO_04110, SZO_06530, SZO_13740, SZO_15980, SZO_19090, carB, dltA, mnmA, murT, priA, uvrB]
GO:1901363	heterocyclic compound binding	GO_MolecularFunction-Custom-GOA-ACAP-ARAP_27.11.2020_00h00	0.284423	1	0.430942	1	[2]	Group16	3.33333	19	[SZO_01540, SZO_03130, SZO_03260, SZO_04110, SZO_04120, SZO_06530, SZO_13740, SZO_15980, SZO_16880, SZO_19090, carB, dltA, mnmA, murT, prfB, priA, rnr, rny, uvrB]
GO:0043168	anion binding	GO_MolecularFunction-Custom-GOA-ACAP-ARAP_27.11.2020_00h00	0.870577	1	0.430942	1	[3]	Group16	4.27632	13	[SZO_01540, SZO_03130, SZO_04110, SZO_06530, SZO_13740, SZO_15980, SZO_19090, carB, dltA, mnmA, murT, priA, uvrB]
GO:1901265	nucleoside phosphate binding	GO_MolecularFunction-Custom-GOA-ACAP-ARAP_27.11.2020_00h00	0.412894	1	0.430942	1	[3]	Group16	4.98339	15	[SZO_01540, SZO_03130, SZO_03260, SZO_04110, SZO_06530, SZO_13740, SZO_15980, SZO_16880, SZO_19090, carB, dltA, mnmA, murT, priA, uvrB]
GO:0000166	nucleotide binding	GO_MolecularFunction-Custom-GOA-ACAP-ARAP_27.11.2020_00h00	0.412894	1	0.430942	1	[3, 4]	Group16	4.98339	15	[SZO_01540, SZO_03130, SZO_03260, SZO_04110, SZO_06530, SZO_13740, SZO_15980, SZO_16880, SZO_19090, carB, dltA, mnmA, murT, priA, uvrB]
GO:0032553	ribonucleotide binding	GO_MolecularFunction-Custom-GOA-ACAP-ARAP_27.11.2020_00h00	0.49897	1	0.430942	1	[3, 4, 5]	Group16	4.7619	13	[SZO_01540, SZO_03130, SZO_04110, SZO_06530, SZO_13740, SZO_15980, SZO_19090, carB, dltA, mnmA, murT, priA, uvrB]
GO:0035639	purine ribonucleoside triphosphate binding	GO_MolecularFunction-Custom-GOA-ACAP-ARAP_27.11.2020_00h00	0.494517	1	0.430942	1	[4]	Group16	4.83271	13	[SZO_01540, SZO_03130, SZO_04110, SZO_06530, SZO_13740, SZO_15980, SZO_19090, carB, dltA, mnmA, murT, priA, uvrB]
GO:0017076	purine nucleotide binding	GO_MolecularFunction-Custom-GOA-ACAP-ARAP_27.11.2020_00h00	0.495515	1	0.430942	1	[4, 5]	Group16	4.81482	13	[SZO_01540, SZO_03130, SZO_04110, SZO_06530, SZO_13740, SZO_15980, SZO_19090, carB, dltA, mnmA, murT, priA, uvrB]
GO:0032555	purine ribonucleotide binding	GO_MolecularFunction-Custom-GOA-ACAP-ARAP_27.11.2020_00h00	0.494517	1	0.430942	1	[4, 5, 6]	Group16	4.83271	13	[SZO_01540, SZO_03130, SZO_04110, SZO_06530, SZO_13740, SZO_15980, SZO_19090, carB, dltA, mnmA, murT, priA, uvrB]
GO:0030554	adenyl nucleotide binding	GO_MolecularFunction-Custom-GOA-ACAP-ARAP_27.11.2020_00h00	0.292206	1	0.430942	1	[5, 6]	Group16	5.24194	13	[SZO_01540, SZO_03130, SZO_04110, SZO_06530, SZO_13740, SZO_15980, SZO_19090, carB, dltA, mnmA, murT, priA, uvrB]
GO:0032559	adenyl ribonucleotide binding	GO_MolecularFunction-Custom-GOA-ACAP-ARAP_27.11.2020_00h00	0.290579	1	0.430942	1	[5, 6, 7]	Group16	5.26316	13	[SZO_01540, SZO_03130, SZO_04110, SZO_06530, SZO_13740, SZO_15980, SZO_19090, carB, dltA, mnmA, murT, priA, uvrB]
GO:0005524	ATP binding	GO_MolecularFunction-Custom-GOA-ACAP-ARAP_27.11.2020_00h00	0.290579	1	0.430942	1	[5, 6, 7, 8]	Group16	5.26316	13	[SZO_01540, SZO_03130, SZO_04110, SZO_06530, SZO_13740, SZO_15980, SZO_19090, carB, dltA, mnmA, murT, priA, uvrB]

## Sheet: Table S6
Table S6 – Motif summary of global methylomes for SEE (n = 24) and SEZ (n = 24) genomes.
Genome ID	Subsp.	motifString	centerPos	modificationType	fraction	nDetected	nGenome	partnerMotifString	meanScore	meanIpdRatio	meanCoverage	objectiveScore
14-105	equi	CATCC	2	m6A	0.973832	1042	1070		327.274	5.41924	215.545	332977
14-127	equi	CATCC	2	m6A	0.984112	1053	1070		314.03	5.25248	212.204	325942
17-009	equi	CATCC	2	m6A	0.985981	1055	1070		736.355	5.42285	568.592	767047
18-009	equi	CATCC	2	m6A	0.956075	1023	1070		77.3578	5.24149	42.8583	76001.5
18-061	equi	CATCC	2	m6A	0.972897	1041	1070		211.494	5.24969	135.282	214787
18-069	equi	CATCC	2	m6A	0.981308	1050	1070		258.939	4.89464	184.764	267308
18-074	equi	CATCC	2	m6A	0.971028	1039	1070		129.962	5.07654	79.1232	131505
19-004	equi	CATCC	2	m6A	0.976635	1045	1070		306.448	5.47036	200.939	313496
19-028	equi	CATCC	2	m6A	0.980374	1049	1070		341.501	5.23829	236.692	351901
19-039	equi	CATCC	2	m6A	0.984112	1053	1070		492.208	5.36737	349.808	510878
19-040	equi	CATCC	2	m6A	0.973832	1042	1070		426.21	5.41717	290.262	433638
19-061	equi	CATCC	2	m6A	0.978505	1047	1070		322.648	5.35569	215.701	331270
19-069	equi	CATCC	2	m6A	0.982243	1051	1070		352.395	5.32515	239.547	364443
14-105	equi	CTGCAG	5	m6A	0.965854	792	820	CTGCAG	318.755	6.09582	221.216	244682
14-127	equi	CTGCAG	5	m6A	0.970732	796	820	CTGCAG	305.487	5.96785	215.534	236753
14-149	equi	CTGCAG	5	m6A	0.953658	782	820	CTGCAG	402.26	5.96997	293.111	301416
17-003	equi	CTGCAG	5	m6A	0.948781	778	820	CTGCAG	373.341	6.30903	257.791	277035
17-009	equi	CTGCAG	5	m6A	0.965854	792	820	CTGCAG	750.626	6.24939	573.891	576195
18-008	equi	CTGCAG	5	m6A	0.921951	756	820	CTGCAG	72.1243	6.11037	42	50680.5
18-009	equi	CTGCAG	5	m6A	0.942683	773	820	CTGCAG	68.0893	6.01757	39.5783	49910
18-061	equi	CTGCAG	5	m6A	0.956098	784	820	CTGCAG	203.176	5.94216	137.767	152982
18-065	equi	CTGCAG	5	m6A	0.948781	778	820	CTGCAG	416.959	5.63573	313.892	309401
18-069	equi	CTGCAG	5	m6A	0.970732	796	820	CTGCAG	262.391	5.66261	186.411	203353
18-070	equi	CTGCAG	5	m6A	0.948781	778	820	CTGCAG	263.461	5.6315	186.618	195500
18-074	equi	CTGCAG	5	m6A	0.954878	783	820	CTGCAG	121.797	5.63307	78.3346	91485.3
18-087	equi	CTGCAG	5	m6A	0.948781	778	820	CTGCAG	315.186	6.23387	217.712	233882
19-004	equi	CTGCAG	5	m6A	0.965854	792	820	CTGCAG	287.578	6.30558	193.696	220750
19-011	equi	CTGCAG	5	m6A	0.948781	778	820	CTGCAG	302.042	6.2246	206.72	224128
19-025	equi	CTGCAG	5	m6A	0.951219	780	820	CTGCAG	349.31	6.35534	237.455	260471
19-028	equi	CTGCAG	5	m6A	0.968293	794	820	CTGCAG	340.025	6.02206	238.73	262263
19-030	equi	CTGCAG	5	m6A	0.948781	778	820	CTGCAG	307.107	6.04625	213.335	227886
19-039	equi	CTGCAG	5	m6A	0.965854	792	820	CTGCAG	480.189	6.04991	351.163	368602
19-040	equi	CTGCAG	5	m6A	0.956098	784	820	CTGCAG	398.844	6.07509	283.741	300311
19-061	equi	CTGCAG	5	m6A	0.965854	792	820	CTGCAG	312.447	6.07676	216.271	239840
19-064	equi	CTGCAG	5	m6A	0.948781	778	820	CTGCAG	373.959	6.0437	264.436	277493
19-065	equi	CTGCAG	5	m6A	0.948781	778	820	CTGCAG	313.325	6.05207	217.887	232501
19-069	equi	CTGCAG	5	m6A	0.967073	793	820	CTGCAG	344.494	6.0358	242.044	265075
18-061	equi	GGATGH	3	m6A	0.287938	222	771		48.8243	1.95027	143.05	3534.74
18-074	equi	GGATGNND	3	m6A	0.162928	138	847		42.5145	2.17029	85.3551	1146.07
19-050	zoo	AAGANNNNNGGT	4	m6A	0.769953	164	213	ACCNNNNNTCTT	318.445	4.98134	236.104	41275.9
14-006	zoo	ACAYNNNNNRGG	3	m6A	0.758865	428	564		415.657	5.41682	293.178	137561
19-052	zoo	ACCCA	5	m6A	0.833957	1783	2138		222.417	5.17699	161.914	336782
19-050	zoo	ACCNNNNNTCTT	1	m6A	0.769953	164	213	AAGANNNNNGGT	302.335	4.37482	236.128	39187.8
19-044	zoo	AGTNNNNNNGTC	1	m6A	0.918118	527	574	GACNNNNNNACT	222.398	4.9719	166.269	107351
19-050	zoo	AGTNNNNNNGTC	1	m6A	0.78223	449	574	GACNNNNNNACT	303.9	5.04107	236.022	109390
14-006	zoo	CATCC	2	m6A	0.711517	624	877	GGATG	436.835	5.75398	281.248	200664
17-006	zoo	CATCC	2	m6A	0.807298	708	877	GGATG	333.459	5.428	241.739	194718
18-056	zoo	CATCC	2	m6A	0.625998	549	877	GGATG	98.9016	5.34847	56.4408	35619.8
18-058	zoo	CATCC	2	m6A	0.494869	434	877	GGATG	63.1567	5.54065	31.7442	14552.9
18-066	zoo	CATCC	2	m6A	0.631699	554	877	GGATG	269.551	5.27038	174.278	98766.4
19-036	zoo	CATCC	2	m6A	0.639681	561	877	GGATG	280.234	5.24904	182.578	105160
19-038	zoo	CATCC	2	m6A	0.639681	561	877	GGATG	349.889	5.20144	238.504	129531
19-041	zoo	CATCC	2	m6A	0.679589	596	877	GGATG	281.656	5.31602	181.126	118573
19-044	zoo	CATCC	2	m6A	0.90764	796	877	GGATG	254.753	5.11192	165.367	185846
19-045	zoo	CATCC	2	m6A	0.653364	573	877	GGATG	266.901	5.09318	177.394	104266
19-047	zoo	CATCC	2	m6A	0.668187	586	877	GGATG	479.314	5.09189	353.186	195401
19-050	zoo	CATCC	2	m6A	0.759407	666	877	GGATG	353.141	5.11831	243.027	183590
14-006	zoo	GGATG	3	m6A	0.713797	626	877	CATCC	414.479	5.3238	282.064	191555
17-006	zoo	GGATG	3	m6A	0.808438	709	877	CATCC	318.268	4.99244	241.183	186346
18-056	zoo	GGATG	3	m6A	0.624857	548	877	CATCC	94.6058	5.02631	56.6679	33954.8
18-058	zoo	GGATG	3	m6A	0.481186	422	877	CATCC	60.9526	5.16497	32.1043	13316.4
18-066	zoo	GGATG	3	m6A	0.632839	555	877	CATCC	256.805	4.93153	174.137	94419.4
19-036	zoo	GGATG	3	m6A	0.644242	565	877	CATCC	263.611	4.83671	181.685	100266
19-038	zoo	GGATG	3	m6A	0.63398	556	877	CATCC	335.836	4.93146	238.038	123900
19-041	zoo	GGATG	3	m6A	0.68187	598	877	CATCC	260.684	4.84707	181.159	110445
19-044	zoo	GGATG	3	m6A	0.906499	795	877	CATCC	237.774	4.67949	164.931	173046
19-045	zoo	GGATG	3	m6A	0.655644	575	877	CATCC	251.685	4.71115	177.489	98975.3
19-047	zoo	GGATG	3	m6A	0.667047	585	877	CATCC	444.427	4.68894	353.456	180591
19-050	zoo	GGATG	3	m6A	0.763968	670	877	CATCC	325.775	4.64767	244.1	171301
18-066	zoo	CCANNNNNNNNNTAC	3	m6A	0.766929	487	635	GTANNNNNNNNNTGG	187.979	4.24659	176.191	71725.1
14-151	zoo	CCANNNNNNTGA	3	m6A	0.808926	1160	1434	TCANNNNNNTGG	301.829	6.21469	207.565	289293
19-048	zoo	CCANNNNNNTGA	3	m6A	0.792887	1137	1434	TCANNNNNNTGG	337.83	5.22095	256.522	311709
18-059	zoo	CTCCAG	5	m6A	0.758025	614	810	CTGGAG	94.2134	6.61441	55.3029	45081.2
19-043	zoo	CTCCAG	5	m6A	0.766667	621	810	CTGGAG	300.151	5.942	208.931	146750
19-044	zoo	CTCCAG	5	m6A	0.950617	770	810	CTGGAG	239.403	5.85247	164.778	176127
18-059	zoo	CTGGAG	5	m6A	0.754321	611	810	CTCCAG	90.9083	5.99157	55.1457	43096.8
19-043	zoo	CTGGAG	5	m6A	0.764197	619	810	CTCCAG	281.389	5.30603	209.278	136736
19-044	zoo	CTGGAG	5	m6A	0.946914	767	810	CTCCAG	226.021	5.19275	164.708	165053
19-047	zoo	CYTANNNNNGTC	4	m6A	0.802105	381	475	GACNNNNNTARG	411.551	4.94677	363.336	128575
19-038	zoo	GAANNNNNNNNTGC	3	m6A	0.80198	891	1111	GCANNNNNNNNTTC	311.886	4.84451	241.441	227835
19-044	zoo	GACNNNNNNACT	2	m6A	0.921603	529	574	AGTNNNNNNGTC	221.117	4.50038	167.227	108684
19-050	zoo	GACNNNNNNACT	2	m6A	0.78223	449	574	AGTNNNNNNGTC	298.9	4.48508	238.056	107590
19-041	zoo	GACNNNNNTARG	2	m6A	0.770526	366	475		230.014	4.4971	184.363	66579.9
19-047	zoo	GACNNNNNTARG	2	m6A	0.806316	383	475	CYTANNNNNGTC	390.616	4.33172	364.961	123255
19-058	zoo	GATC	2	m6A	0.833407	11236	13482	GATC	193.328	5.3576	117.045	1.84365e+06
19-056	zoo	GATGC	2	m6A	0.796795	2188	2746	GCATC	369.442	5.05178	259.527	658880
19-038	zoo	GCANNNNNNNNTTC	3	m6A	0.80468	894	1111	GAANNNNNNNNTGC	321.113	5.19038	241.47	236079
19-056	zoo	GCATC	3	m6A	0.794975	2183	2746	GATGC	361.007	5.23803	260.06	641043
19-045	zoo	GCTANAC	6	m6A	0.770715	679	881		234.026	4.41822	179.51	125701
18-066	zoo	GTANNNNNNNNNTGG	3	m6A	0.765354	486	635	CCANNNNNNNNNTAC	184.87	4.09981	176.451	70628.5
19-005	zoo	Not available (NA)	NA	NA	NA	NA	NA	NA	NA	NA	NA	NA
19-051	zoo	NA	NA	NA	NA	NA	NA	NA	NA	NA	NA	NA
19-053	zoo	NA	NA	NA	NA	NA	NA	NA	NA	NA	NA	NA
18-058	zoo	RAACNNNNNTGA	3	m6A	0.517827	305	589	TCANNNNNGTTY	48.6918	4.45082	30.5607	8213.38
14-007	zoo	RGATCY	5	m4C	0.736292	1692	2298	RGATCY	328.635	3.78087	332.401	422143
18-055	zoo	RGATCY	5	m4C	0.539165	1239	2298	RGATCY	49.8345	3.90952	32.9387	35412
18-058	zoo	TCANNNNNGTTY	3	m6A	0.578947	341	589	RAACNNNNNTGA	52.6833	5.89709	29.6921	10985.1
14-151	zoo	TCANNNNNNTGG	3	m6A	0.81311	1166	1434	CCANNNNNNTGA	306.968	6.37646	207.663	297116
19-048	zoo	TCANNNNNNTGG	3	m6A	0.795676	1141	1434	CCANNNNNNTGA	342.672	5.31218	256.494	318293
17-006	zoo	TCCAG	4	m6A	0.806217	2879	3571		159.074	3.50988	256.81	377266
19-036	zoo	TCCAG	4	m6A	0.809577	2891	3571		266.224	5.97995	183.083	636398
19-058	zoo	YACNNNNNGTR	2	m6A	0.816504	1504	1842	YACNNNNNGTR	155.258	4.10208	118.162	194565

## Sheet: Table S7
Table S7 – ClueGO analysis summary of sites of methylation in SEE, but absence of methylation in SEZ.
GOID	GOTerm	Ontology Source	Term PValue	Term PValue Corrected with Bonferroni step down	Group PValue	Group PValue Corrected with Bonferroni step down	GOLevels	GOGroups	% Associated Genes	Nr. Genes	Associated Genes Found
KEGG:00640	Propanoate metabolism	KO_18.10.2020	0.00633307	0.227991	0.00633307	0.0506646	[-1]	Group0	18.75	3	[SEQ_0045, SEQ_1625, SEQ_1627]
KEGG:02024	Quorum sensing	KO_18.10.2020	0.0931259	1	0.0931259	0.279378	[-1]	Group1	6.81818	3	[SEQ_1918, SEQ_2009, SEQ_0435]
GO:1901575	organic substance catabolic process	GO_BiologicalProcess-Custom-GOA-ACAP-ARAP_18.10.2020_00h00	0.0268162	0.750852	0.0268162	0.134081	[3]	Group2	8.51064	4	[SEQ_0769, SEQ_1278, SEQ_0898, SEQ_0976]
GO:0044248	cellular catabolic process	GO_BiologicalProcess-Custom-GOA-ACAP-ARAP_18.10.2020_00h00	0.0426952	1	0.0268162	0.134081	[3]	Group2	9.375	3	[SEQ_0769, SEQ_1278, SEQ_0976]
GO:0046914	transition metal ion binding	GO_MolecularFunction-Custom-GOA-ACAP-ARAP_18.10.2020_00h00	0.130273	0.911911	0.0734564	0.293825	[5]	Group3	5.88235	3	[SEQ_0045, SEQ_0300, SEQ_0976]
GO:0008270	zinc ion binding	GO_MolecularFunction-Custom-GOA-ACAP-ARAP_18.10.2020_00h00	0.074299	1	0.0734564	0.293825	[6]	Group3	7.5	3	[SEQ_0045, SEQ_0300, SEQ_0976]
GO:0043169	cation binding	GO_MolecularFunction-Custom-GOA-ACAP-ARAP_18.10.2020_00h00	0.0734564	1	0.0734564	0.293825	[3]	Group3	4.49438	8	[SEQ_0045, SEQ_1278, SEQ_1597, SEQ_2210, SEQ_0898, SEQ_0300, SEQ_0976, SEQ_0435]
GO:0046872	metal ion binding	GO_MolecularFunction-Custom-GOA-ACAP-ARAP_18.10.2020_00h00	0.0676024	1	0.0734564	0.293825	[4]	Group3	4.5977	8	[SEQ_0045, SEQ_1278, SEQ_1597, SEQ_2210, SEQ_0898, SEQ_0300, SEQ_0976, SEQ_0435]
GO:0016817	hydrolase activity, acting on acid anhydrides	GO_MolecularFunction-Custom-GOA-ACAP-ARAP_18.10.2020_00h00	0.211847	0.211847	0.211847	0.423694	[3]	Group4	4.20168	5	[SEQ_1277, SEQ_1407, SEQ_1410, SEQ_1129, SEQ_2152]
GO:0016818	hydrolase activity, acting on acid anhydrides, in phosphorus-containing anhydrides	GO_MolecularFunction-Custom-GOA-ACAP-ARAP_18.10.2020_00h00	0.211847	0.211847	0.211847	0.423694	[4]	Group4	4.20168	5	[SEQ_1277, SEQ_1407, SEQ_1410, SEQ_1129, SEQ_2152]
GO:0016462	pyrophosphatase activity	GO_MolecularFunction-Custom-GOA-ACAP-ARAP_18.10.2020_00h00	0.208912	0.417823	0.211847	0.423694	[5]	Group4	4.23729	5	[SEQ_1277, SEQ_1407, SEQ_1410, SEQ_1129, SEQ_2152]
GO:0017111	nucleoside-triphosphatase activity	GO_MolecularFunction-Custom-GOA-ACAP-ARAP_18.10.2020_00h00	0.192994	0.771976	0.211847	0.423694	[6]	Group4	4.46429	5	[SEQ_1277, SEQ_1407, SEQ_1410, SEQ_1129, SEQ_2152]
GO:0016887	ATPase activity	GO_MolecularFunction-Custom-GOA-ACAP-ARAP_18.10.2020_00h00	0.0877471	1	0.211847	0.423694	[7]	Group4	5.15464	5	[SEQ_1277, SEQ_1407, SEQ_1410, SEQ_1129, SEQ_2152]
GO:0006810	transport	GO_BiologicalProcess-Custom-GOA-ACAP-ARAP_18.10.2020_00h00	0.00963266	0.308245	0.0141209	0.0988463	[3]	Group5	5.55556	10	[SEQ_0251, SEQ_0497, SEQ_1277, SEQ_1299, SEQ_1439, SEQ_1615, SEQ_1895, SEQ_1918, SEQ_1129, SEQ_0435]
GO:0055085	transmembrane transport	GO_BiologicalProcess-Custom-GOA-ACAP-ARAP_18.10.2020_00h00	0.00216579	0.0801344	0.0141209	0.0988463	[2, 4]	Group5	6.80272	10	[SEQ_0251, SEQ_0497, SEQ_1277, SEQ_1299, SEQ_1439, SEQ_1615, SEQ_1895, SEQ_1918, SEQ_1129, SEQ_0435]
GO:0022857	transmembrane transporter activity	GO_BiologicalProcess-Custom-GOA-ACAP-ARAP_18.10.2020_00h00	0.0218937	0.634917	0.0141209	0.0988463	[3, 5]	Group5	5.98291	7	[SEQ_0251, SEQ_0497, SEQ_1277, SEQ_1299, SEQ_1615, SEQ_1895, SEQ_1129]
GO:0005886	plasma membrane	GO_CellularComponent-Custom-GOA-ACAP-ARAP_18.10.2020_00h00	0.00697624	0.244168	0.0141209	0.0988463	[3]	Group5	5.81395	10	[SEQ_0251, SEQ_0497, SEQ_1299, SEQ_1318, SEQ_1439, SEQ_1615, SEQ_1918, SEQ_2009, SEQ_1129, SEQ_0435]
KEGG:02010	ABC transporters	KO_18.10.2020	0.00891009	0.302943	0.0141209	0.0988463	[-1]	Group5	8	6	[SEQ_0251, SEQ_1277, SEQ_1439, SEQ_1448, SEQ_1918, SEQ_1129]
GO:0071702	organic substance transport	GO_BiologicalProcess-Custom-GOA-ACAP-ARAP_18.10.2020_00h00	0.0678641	1	0.0141209	0.0988463	[4]	Group5	5.55556	5	[SEQ_0497, SEQ_1299, SEQ_1615, SEQ_1129, SEQ_0435]
GO:0022804	active transmembrane transporter activity	GO_BiologicalProcess-Custom-GOA-ACAP-ARAP_18.10.2020_00h00	0.0882035	1	0.0141209	0.0988463	[4, 6]	Group5	5.7971	4	[SEQ_1277, SEQ_1299, SEQ_1615, SEQ_1129]
GO:0006810	transport	GO_BiologicalProcess-Custom-GOA-ACAP-ARAP_18.10.2020_00h00	0.00963266	0.308245	0.0223524	0.134115	[3]	Group6	5.55556	10	[SEQ_0251, SEQ_0497, SEQ_1277, SEQ_1299, SEQ_1439, SEQ_1615, SEQ_1895, SEQ_1918, SEQ_1129, SEQ_0435]
GO:0055085	transmembrane transport	GO_BiologicalProcess-Custom-GOA-ACAP-ARAP_18.10.2020_00h00	0.00216579	0.0801344	0.0223524	0.134115	[2, 4]	Group6	6.80272	10	[SEQ_0251, SEQ_0497, SEQ_1277, SEQ_1299, SEQ_1439, SEQ_1615, SEQ_1895, SEQ_1918, SEQ_1129, SEQ_0435]
GO:0022857	transmembrane transporter activity	GO_BiologicalProcess-Custom-GOA-ACAP-ARAP_18.10.2020_00h00	0.0218937	0.634917	0.0223524	0.134115	[3, 5]	Group6	5.98291	7	[SEQ_0251, SEQ_0497, SEQ_1277, SEQ_1299, SEQ_1615, SEQ_1895, SEQ_1129]
GO:0005886	plasma membrane	GO_CellularComponent-Custom-GOA-ACAP-ARAP_18.10.2020_00h00	0.00697624	0.244168	0.0223524	0.134115	[3]	Group6	5.81395	10	[SEQ_0251, SEQ_0497, SEQ_1299, SEQ_1318, SEQ_1439, SEQ_1615, SEQ_1918, SEQ_2009, SEQ_1129, SEQ_0435]
GO:0071705	nitrogen compound transport	GO_BiologicalProcess-Custom-GOA-ACAP-ARAP_18.10.2020_00h00	0.0788278	1	0.0223524	0.134115	[4]	Group6	7.31707	3	[SEQ_0497, SEQ_1129, SEQ_0435]
GO:0071702	organic substance transport	GO_BiologicalProcess-Custom-GOA-ACAP-ARAP_18.10.2020_00h00	0.0678641	1	0.0223524	0.134115	[4]	Group6	5.55556	5	[SEQ_0497, SEQ_1299, SEQ_1615, SEQ_1129, SEQ_0435]
GO:0022804	active transmembrane transporter activity	GO_BiologicalProcess-Custom-GOA-ACAP-ARAP_18.10.2020_00h00	0.0882035	1	0.0223524	0.134115	[4, 6]	Group6	5.7971	4	[SEQ_1277, SEQ_1299, SEQ_1615, SEQ_1129]
GO:0006811	ion transport	GO_BiologicalProcess-Custom-GOA-ACAP-ARAP_18.10.2020_00h00	0.178108	1	0.0223524	0.134115	[4]	Group6	5.08475	3	[SEQ_1299, SEQ_1895, SEQ_1129]
GO:0034220	ion transmembrane transport	GO_BiologicalProcess-Custom-GOA-ACAP-ARAP_18.10.2020_00h00	0.0698933	1	0.0223524	0.134115	[3, 5]	Group6	7.69231	3	[SEQ_1299, SEQ_1895, SEQ_1129]
GO:0006812	cation transport	GO_BiologicalProcess-Custom-GOA-ACAP-ARAP_18.10.2020_00h00	0.0301808	0.814882	0.0223524	0.134115	[5]	Group6	10.7143	3	[SEQ_1299, SEQ_1895, SEQ_1129]
GO:0015075	ion transmembrane transporter activity	GO_BiologicalProcess-Custom-GOA-ACAP-ARAP_18.10.2020_00h00	0.061461	1	0.0223524	0.134115	[4, 6]	Group6	8.10811	3	[SEQ_1299, SEQ_1895, SEQ_1129]
GO:0098655	cation transmembrane transport	GO_BiologicalProcess-Custom-GOA-ACAP-ARAP_18.10.2020_00h00	0.00891702	0.294262	0.0223524	0.134115	[4, 6]	Group6	16.6667	3	[SEQ_1299, SEQ_1895, SEQ_1129]
GO:0008324	cation transmembrane transporter activity	GO_BiologicalProcess-Custom-GOA-ACAP-ARAP_18.10.2020_00h00	0.00891702	0.294262	0.0223524	0.134115	[5, 7]	Group6	16.6667	3	[SEQ_1299, SEQ_1895, SEQ_1129]
KEGG:03010	Ribosome	KO_18.10.2020	0.0470983	1	0.666328	0.666328	[-1]	Group7	7.14286	4	[SEQ_0067, SEQ_0070, SEQ_1651, SEQ_0340]
GO:0043228	non-membrane-bounded organelle	GO_CellularComponent-Custom-GOA-ACAP-ARAP_18.10.2020_00h00	0.0919245	1	0.666328	0.666328	[3]	Group7	5.71429	4	[SEQ_0067, SEQ_0070, SEQ_1651, SEQ_0340]
GO:0043229	intracellular organelle	GO_CellularComponent-Custom-GOA-ACAP-ARAP_18.10.2020_00h00	0.0919245	1	0.666328	0.666328	[3]	Group7	5.71429	4	[SEQ_0067, SEQ_0070, SEQ_1651, SEQ_0340]
GO:0043232	intracellular non-membrane-bounded organelle	GO_CellularComponent-Custom-GOA-ACAP-ARAP_18.10.2020_00h00	0.0919245	1	0.666328	0.666328	[4]	Group7	5.71429	4	[SEQ_0067, SEQ_0070, SEQ_1651, SEQ_0340]
GO:0005840	ribosome	GO_CellularComponent-Custom-GOA-ACAP-ARAP_18.10.2020_00h00	0.0553555	1	0.666328	0.666328	[5]	Group7	6.77966	4	[SEQ_0067, SEQ_0070, SEQ_1651, SEQ_0340]
GO:0019843	rRNA binding	GO_MolecularFunction-Custom-GOA-ACAP-ARAP_18.10.2020_00h00	0.0169345	0.508036	0.666328	0.666328	[5]	Group7	9.7561	4	[SEQ_0067, SEQ_0070, SEQ_1651, SEQ_0340]
GO:0003723	RNA binding	GO_MolecularFunction-Custom-GOA-ACAP-ARAP_18.10.2020_00h00	0.188374	0.941871	0.666328	0.666328	[4]	Group7	4.54545	5	[SEQ_0300, SEQ_0067, SEQ_0070, SEQ_1651, SEQ_0340]
GO:0043604	amide biosynthetic process	GO_BiologicalProcess-Custom-GOA-ACAP-ARAP_18.10.2020_00h00	0.195437	0.58631	0.666328	0.666328	[5]	Group7	4.42478	5	[SEQ_0300, SEQ_0067, SEQ_0070, SEQ_1651, SEQ_0340]
GO:0043043	peptide biosynthetic process	GO_BiologicalProcess-Custom-GOA-ACAP-ARAP_18.10.2020_00h00	0.097134	1	0.666328	0.666328	[5, 6]	Group7	5	5	[SEQ_0300, SEQ_0067, SEQ_0070, SEQ_1651, SEQ_0340]
GO:0006412	translation	GO_BiologicalProcess-Custom-GOA-ACAP-ARAP_18.10.2020_00h00	0.097134	1	0.666328	0.666328	[5, 6, 7]	Group7	5	5	[SEQ_0300, SEQ_0067, SEQ_0070, SEQ_1651, SEQ_0340]
GO:0000049	tRNA binding	GO_MolecularFunction-Custom-GOA-ACAP-ARAP_18.10.2020_00h00	0.0157153	0.487176	0.666328	0.666328	[5]	Group7	13.6364	3	[SEQ_0300, SEQ_0067, SEQ_0340]
GO:0043603	cellular amide metabolic process	GO_BiologicalProcess-Custom-GOA-ACAP-ARAP_18.10.2020_00h00	0.120742	1	0.666328	0.666328	[4]	Group7	4.8	6	[SEQ_0300, SEQ_0976, SEQ_0067, SEQ_0070, SEQ_1651, SEQ_0340]
GO:0006518	peptide metabolic process	GO_BiologicalProcess-Custom-GOA-ACAP-ARAP_18.10.2020_00h00	0.0363961	0.9463	0.666328	0.666328	[4, 5]	Group7	5.88235	6	[SEQ_0300, SEQ_0976, SEQ_0067, SEQ_0070, SEQ_1651, SEQ_0340]
GO:0019538	protein metabolic process	GO_BiologicalProcess-Custom-GOA-ACAP-ARAP_18.10.2020_00h00	0.120715	1	0.666328	0.666328	[3, 4]	Group7	4.37158	8	[SEQ_1597, SEQ_1920, SEQ_0300, SEQ_0976, SEQ_0067, SEQ_0070, SEQ_1651, SEQ_0340]
GO:0006508	proteolysis	GO_BiologicalProcess-Custom-GOA-ACAP-ARAP_18.10.2020_00h00	0.130273	0.911911	0.666328	0.666328	[4, 5]	Group7	5.88235	3	[SEQ_1597, SEQ_1920, SEQ_0976]
GO:0008233	peptidase activity	GO_BiologicalProcess-Custom-GOA-ACAP-ARAP_18.10.2020_00h00	0.124669	0.997351	0.666328	0.666328	[5, 6]	Group7	6	3	[SEQ_1597, SEQ_1920, SEQ_0976]
GO:0008238	exopeptidase activity	GO_BiologicalProcess-Custom-GOA-ACAP-ARAP_18.10.2020_00h00	0.00891702	0.294262	0.666328	0.666328	[6, 7]	Group7	16.6667	3	[SEQ_1597, SEQ_1920, SEQ_0976]

## Sheet: Table S8
Table S8 – Sites of potential methylation present in SEZ, but absent in SEE.
CDS	Protein
SZO_00070	putative transcription-repair coupling factor
SZO_00940	DNA-directed RNA polymerase beta' chain
SZO_01440	leucyl-tRNA synthetase
SZO_01910	GTP pyrophosphokinase
SZO_06920	putative glutamine ABC transporter, glutamine-binding protein/permease protein
SZO_13500	probable potassium transport system protein
SZO_14700	ribonucleoside-diphosphate reductase alpha subunit
SZO_16270	putative membrane protein
SZO_16830	putative glutamine synthetase
SZO_18730	DNA mismatch repair protein MutS

## Sheet: Table S9
Table S9 – Metadata for all 50 SEE and 50 SEZ genomes.
No	IsolateID	Subsp	Year	Clinical Source	Location	Collection Source	Methylome
1	14-105	equi	2014	Lymph node abscess		Texas A&M Veterinary Medical Diagnostic Laboratory (TVMDL)	Y
2	14-112	equi	2014	Lymph node abscess		TVMDL	N
3	14-125	equi	2014	Lymph node abscess		TVMDL	N
4	14-127	equi	2014	Lymph node abscess		TVMDL	Y
5	14-133	equi	2014	Nasopharyngeal lavage		TVMDL	N
6	14-140	equi	2014	Guttural pouch aspirate		TVMDL	N
7	14-146	equi	2014	Guttural pouch aspirate		TVMDL	N
8	14-149	equi	2014	Guttural pouch aspirate		TVMDL	Y
9	14-150	equi	2014	Lymph node abscess		TVMDL	N
10	14-152	equi	2014	Respiratory tract		TVMDL	N
11	17-003	equi	2017	Nasopharyngeal lavage	College Station, TX	Herd of the College of Veterinary Medicine & Biomedical Sciences (VETMED)	Y
12	17-009	equi	2017	Nasopharyngeal lavage	College Station, TX	VETMED	Y
13	18-008	equi	2018	Lymph node abscess	Brazos Valley County	TVMDL	Y
14	18-009	equi	2018	Guttural pouch aspirate	College Station, TX	VETMED	Y
15	18-027	equi	2018	Guttural pouch aspirate	College Station, TX	VETMED	N
16	18-046	equi	2018	Nasal swab	Waller, TX	TVMDL	N
17	18-061	equi	2018	Lymph node abscess	Waller, TX	TVMDL	Y
18	18-062	equi	2018	Lymph node abscess	Victoria, TX	TVMDL	N
19	18-065	equi	2018	Guttural pouch aspirate	Bandera, TX	TVMDL	Y
20	18-069	equi	2018	Lymph node	Kilgore, TX	TVMDL	Y
21	18-070	equi	2018	Wound	Weatherford, TX	TVMDL	Y
22	18-072	equi	2018	Lymph node abscess	Bryan, TX	TVMDL	N
23	18-073	equi	2018	Lymph node abscess	Weatherford, TX	TVMDL	N
24	18-074	equi	2018	Lymph node abscess	Salado, TX	TVMDL	Y
25	18-080	equi	2018	Nasal swab	Needville TX	TVMDL	N
26	18-083	equi	2018	Guttural pouch aspirate	Aubrey, TX	TVMDL	N
27	18-086	equi	2018	Lymph node aspirate	Lipan, TX	Clinical Microbiology Laboratory, Texas A&M College of Veterinary Medicine & Biomedical Sciences (Clin Micro)	N
28	18-087	equi	2018	Guttural pouch aspirate	Santa Fe, Tx	Clin Micro	Y
29	19-004	equi	2019	Guttural pouch aspirate	Driftwood, TX	Clin Micro	Y
30	19-007	equi	2019	Guttural pouch aspirate	Montgomery TX	Clin Micro	N
31	19-008	equi	2019	Lymph node abscess	College Station, Tx	Clin Micro	N
32	19-011	equi	2019	Lymph node abscess	Anna, TX	TVMDL	Y
33	19-025	equi	2019	Nasopharyngeal lavage	College Station, TX	VETMED	Y
34	19-028	equi	2019	Guttural pouch aspirate	Weatherford, TX	TVMDL	Y
35	19-030	equi	2019	Lymph node abscess	Falfurrias, TX	TVMDL	Y
36	19-031	equi	2019	Lymph node abscess	Victoria, TX	TVMDL	N
37	19-033	equi	2019	Purulent nasal discharge	Bryan, TX	TVMDL	N
38	19-039	equi	2019	Lymph node abscess	Aubrey, TX	TVMDL	Y
39	19-040	equi	2019	Lymph node abscess	Weatherford, TX	TVMDL	Y
40	19-060	equi	2014	Lymph node abscess	College Station, Tx	Clin Micro	N
41	19-061	equi	2012	Nasopharyngeal lavage	Richmond, TX	Clin Micro	Y
42	19-062	equi	2014	Lymph node abscess	Houston, TX	Clin Micro	N
43	19-063	equi	2017	Lymph node abscess	Austin, TX	Clin Micro	N
44	19-064	equi	2015	Nasopharyngeal lavage	Dripping Springs, TX	Clin Micro	Y
45	19-065	equi	2016	Guttural pouch aspirate	San Antonio, TX	Clin Micro	Y
46	19-066	equi	2016	Guttural pouch aspirate	Bellville, TX	Clin Micro	N
47	19-067	equi	2016	Lymph node aspirate	College Station, TX	Clin Micro	N
48	19-068	equi	2017	Guttural pouch aspirate	Crockett, TX	Clin Micro	N
49	19-069	equi	2018	Nasopharyngeal lavage	Aubrey, TX	Clin Micro	Y
50	19-071	equi	2019	Lymph node abscess	Gonzales, TX	TVMDL	N
51	14-102	zoo	2014	Lung tissue		TVMDL	N
52	14-106	zoo	2014	Tracheobronchial aspirate (TBA)		TVMDL	Y
53	14-107	zoo	2014	TBA		TVMDL	Y
54	14-118	zoo	2014	Pharyngeal swab		TVMDL	N
55	14-128	zoo	2014	TTW		TVMDL	N
56	14-130	zoo	2014	Nasopharyngeal swab		TVMDL	N
57	14-131	zoo	2014	Nasopharyngeal lavage		TVMDL	N
58	14-135	zoo	2014	TTW		TVMDL	N
59	14-145	zoo	2014	Pleural effusion		TVMDL	N
60	14-151	zoo	2014	Nasopharyngeal lavage		TVMDL	Y
61	17-006	zoo	2017	Nasal swab		VETMED	Y
62	18-032	zoo	2018	Guttural pouch aspirate		VETMED	N
63	18-035	zoo	2018	Lymph node abscess		VETMED	N
64	18-036	zoo	2018	Guttural pouch aspirate		VETMED	N
65	18-038	zoo	2018	Guttural pouch aspirate		VETMED	N
66	18-041	zoo	2018	Guttural pouch aspirate		VETMED	N
67	18-052	zoo	2010	TBA		Clin Micro	N
68	18-053	zoo	2013	Lung tissue		Clin Micro	N
69	18-054	zoo	2013	Swabs of caudal maxillary sinus tissues		Clin Micro	N
70	18-055	zoo	2013	Guttural pouch aspirate		Clin Micro	Y
71	18-056	zoo	2013	TBA		Clin Micro	Y
72	18-057	zoo	2013	TBA		Clin Micro	N
73	18-058	zoo	2014	Nasopharyngeal lavage		Clin Micro	Y
74	18-059	zoo	2014	Nasopharyngeal lavage		Clin Micro	Y
75	18-060	zoo	2015	Guttural pouch aspirate		Clin Micro	N
76	18-066	zoo	2018	Guttural pouch aspirate		TVMDL	Y
77	19-005	zoo	2019	TBA		Clin Micro	Y
78	19-035	zoo	2019	Nasal swab		TVMDL	N
79	19-036	zoo	2019	Nasal swab		TVMDL	Y
80	19-037	zoo	2019	Paranasal sinus fluid and swab		TVMDL	N
81	19-038	zoo	2019	TBA		TVMDL	Y
82	19-041	zoo	2010	TBA		Clin Micro	Y
83	19-042	zoo	2010	Pleural flud		Clin Micro	N
84	19-043	zoo	2014	Lymph node aspirate		Clin Micro	Y
85	19-044	zoo	2013	Paranasal sinus swab		Clin Micro	Y
86	19-045	zoo	2013	Paranasal sinus swab		Clin Micro	Y
87	19-046	zoo	2014	Nasopharyngeal lavage		Clin Micro	N
88	19-047	zoo	2018	Nasopharyngeal lavage		Clin Micro	Y
89	19-048	zoo	2018	Nasopharyngeal lavage		Clin Micro	Y
90	19-050	zoo	2018	Paranasal sinus fluid		Clin Micro	Y
91	19-051	zoo	2018	Nasopharyngeal lavage		Clin Micro	Y
92	19-052	zoo	2018	Guttural pouch aspirate lavage		Clin Micro	Y
93	19-053	zoo	2018	Nasopharyngeal lavage		Clin Micro	Y
94	19-054	zoo	2018	Nasopharyngeal lavage		Clin Micro	N
95	19-055	zoo	2018	Guttural pouch aspirate lavage		Clin Micro	N
96	19-056	zoo	2018	Pleural fluid		Clin Micro	Y
97	19-057	zoo	2018	Nasopharyngeal lavage		Clin Micro	N
98	19-058	zoo	2018	Guttural pouch aspirate lavage		Clin Micro	Y
99	19-059	zoo	2019	Lung tissue		Clin Micro	N
100	20-108	zoo	2020	TBA		TVMDL	N

## Sheet: Table S10
S10 Table. Genome assebly quality metrics and accession numbers for SEE (n = 50) and SEZ (n = 50) isolates.
IsolateID	Subsp	Contigs	Length	BioProject	SRA Accession	GenBank Accession
14-105	equi	9	2367256	PRJNA763470	SRR14871226	JAHLIZ000000000
14-112	equi	5	2372663	PRJNA763470	SRR14871225	JAHRJS000000000
14-125	equi	9	2383735	PRJNA763470	SRR14871214	JAHRJR000000000
14-127	equi	9	2409288	PRJNA763470	SRR14871203	JAHLIY000000000
14-133	equi	25	2460109	PRJNA763470	SRR14871192	JAHLIX000000000
14-140	equi	6	2359600	PRJNA763470	SRR14871181	JAHRJQ000000000
14-146	equi	5	2380054	PRJNA763470	SRR14871170	JAHRJP000000000
14-149	equi	14	2491296	PRJNA763470	SRR14871159	JAHLIW000000000
14-150	equi	59	2065228	PRJNA763470	SRR14871148	JAHLIV000000000
14-152	equi	8	2376074	PRJNA763470	SRR14871137	JAHRJO000000000
17-003	equi	2	2308135	PRJNA763470	SRR14871224	JAHRJN000000000
17-009	equi	13	2393253	PRJNA763470	SRR14871223	JAHLIU000000000
18-008	equi	15	2465078	PRJNA763470	SRR14871222	JAHLIT000000000
18-009	equi	20	2525556	PRJNA763470	SRR14871221	JAHRJF000000000
18-027	equi	19	2523997	PRJNA763470	SRR14871220	JAHLIS000000000
18-046	equi	11	2384704	PRJNA763470	SRR14871219	JAHLIR000000000
18-061	equi	10	2322943	PRJNA763470	SRR14871218	JAHLIQ000000000
18-062	equi	10	2329138	PRJNA763470	SRR14871217	JAHLIP000000000
18-065	equi	18	2459612	PRJNA763470	SRR14871216	JAHLIO000000000
18-069	equi	16	2524030	PRJNA763470	SRR14871215	JAHLIN000000000
18-070	equi	8	2375766	PRJNA763470	SRR14871213	JAHLIM000000000
18-072	equi	14	2439411	PRJNA763470	SRR14871212	JAHLIL000000000
18-073	equi	4	2344874	PRJNA763470	SRR14871211	JAHRJM000000000
18-074	equi	9	2293198	PRJNA763470	SRR14871210	JAHLIK000000000
18-080	equi	13	2462113	PRJNA763470	SRR14871209	JAHLIJ000000000
18-083	equi	18	2532284	PRJNA763470	SRR14871208	JAHLII000000000
18-086	equi	12	2464913	PRJNA763470	SRR14871207	JAHLIH000000000
18-087	equi	15	2462495	PRJNA763470	SRR14871206	JAHLIG000000000
19-004	equi	9	2385987	PRJNA763470	SRR14871205	JAHLIF000000000
19-007	equi	7	2392355	PRJNA763470	SRR14871204	JAHRJL000000000
19-008	equi	4	2357741	PRJNA763470	SRR14871202	JAHRJK000000000
19-011	equi	18	2477543	PRJNA763470	SRR14871201	JAHLIE000000000
19-025	equi	15	2498577	PRJNA763470	SRR14871200	JAHLID000000000
19-028	equi	21	2447072	PRJNA763470	SRR14871199	JAHLIC000000000
19-030	equi	10	2377142	PRJNA763470	SRR14871198	JAHLIB000000000
19-031	equi	16	2459311	PRJNA763470	SRR14871197	JAHLIA000000000
19-033	equi	2	2267816	PRJNA763470	SRR14871196	JAHRJJ000000000
19-039	equi	9	2407262	PRJNA763470	SRR14871195	JAHLHZ000000000
19-040	equi	15	2377738	PRJNA763470	SRR14871194	JAHLHY000000000
19-060	equi	16	2487142	PRJNA763470	SRR14871193	JAHLHX000000000
19-061	equi	21	2466642	PRJNA763470	SRR14871191	JAHLHW000000000
19-062	equi	5	2302948	PRJNA763470	SRR14871190	JAHLHV000000000
19-063	equi	9	2339322	PRJNA763470	SRR14871189	JAHLHU000000000
19-064	equi	19	2529017	PRJNA763470	SRR14871188	JAHLHT000000000
19-065	equi	16	2463239	PRJNA763470	SRR14871187	JAHLHS000000000
19-066	equi	10	2363432	PRJNA763470	SRR14871186	JAHLHR000000000
19-067	equi	4	2319937	PRJNA763470	SRR14871185	JAHRJI000000000
19-068	equi	7	2292696	PRJNA763470	SRR14871184	JAHLHQ000000000
19-069	equi	17	2479680	PRJNA763470	SRR14871183	JAHLHP000000000
19-071	equi	15	2407614	PRJNA763470	SRR14871182	JAHLHO000000000
14-102	zoo	13	2371289	PRJNA763470	SRR14871180	JAHLHN000000000
14-106	zoo	15	2425142	PRJNA763470	SRR14871179	JAHLHM000000000
14-107	zoo	22	2455616	PRJNA763470	SRR14871178	JAHLHL000000000
14-118	zoo	14	2175491	PRJNA763470	SRR14871177	JAHLHK000000000
14-128	zoo	13	2401456	PRJNA763470	SRR14871176	JAHLHJ000000000
14-130	zoo	43	2554873	PRJNA763470	SRR14871175	JAHLHI000000000
14-131	zoo	14	2189284	PRJNA763470	SRR14871174	JAHSPC000000000
14-135	zoo	15	2208394	PRJNA763470	SRR14871173	JAHSQC000000000
14-145	zoo	1	2184859	PRJNA763470	SRR14871172	CP077959
14-151	zoo	6	2262055	PRJNA763470	SRR14871171	JAHLHH000000000
17-006	zoo	28	2168923	PRJNA763470	SRR14871169	JAHRJE000000000
18-032	zoo	16	2456358	PRJNA763470	SRR14871168	JAHLHG000000000
18-035	zoo	17	2466081	PRJNA763470	SRR14871167	JAHSQB000000000
18-036	zoo	1	2182773	PRJNA763470	SRR14871166	CP078012
18-038	zoo	9	2370691	PRJNA763470	SRR14871165	JAHLHF000000000
18-041	zoo	9	2463448	PRJNA763470	SRR14871164	JAHLHE000000000
18-052	zoo	16	2295159	PRJNA763470	SRR14871163	JAHLHD000000000
18-053	zoo	24	2474634	PRJNA763470	SRR14871162	JAHRJD000000000
18-054	zoo	13	2204040	PRJNA763470	SRR14871161	JAHRJC000000000
18-055	zoo	10	2161634	PRJNA763470	SRR14871160	JAHRJB000000000
18-056	zoo	11	2364792	PRJNA763470	SRR14871158	JAHRJA000000000
18-057	zoo	8	2240697	PRJNA763470	SRR14871157	JAHRIZ000000000
18-058	zoo	15	2289479	PRJNA763470	SRR14871156	JAHLHC000000000
18-059	zoo	17	2276506	PRJNA763470	SRR14871155	JAHRIY000000000
18-060	zoo	10	2242684	PRJNA763470	SRR14871154	JAHRIX000000000
18-066	zoo	21	2387123	PRJNA763470	SRR14871153	JAHRIW000000000
19-005	zoo	19	2346743	PRJNA763470	SRR14871152	JAHLHB000000000
19-035	zoo	15	2280430	PRJNA763470	SRR14871151	JAHRJH000000000
19-036	zoo	20	2424957	PRJNA763470	SRR14871150	JAHRIV000000000
19-037	zoo	3	2329239	PRJNA763470	SRR14871149	JAHRJG000000000
19-038	zoo	17	2348275	PRJNA763470	SRR14871147	JAHSQA000000000
19-041	zoo	15	2431327	PRJNA763470	SRR14871146	JAHLHA000000000
19-042	zoo	14	2350749	PRJNA763470	SRR14871145	JAHRIU000000000
19-043	zoo	18	2379260	PRJNA763470	SRR14871144	JAHSPZ000000000
19-044	zoo	11	2326060	PRJNA763470	SRR14871143	JAHLGZ000000000
19-045	zoo	9	2245442	PRJNA763470	SRR14871142	JAHLGY000000000
19-046	zoo	23	2366142	PRJNA763470	SRR14871141	JAHLGX000000000
19-047	zoo	19	2344339	PRJNA763470	SRR14871140	JAHLGW000000000
19-048	zoo	19	2429513	PRJNA763470	SRR14871139	JAHLGV000000000
19-050	zoo	18	2444700	PRJNA763470	SRR14871138	JAHSPB000000000
19-051	zoo	8	2324694	PRJNA763470	SRR14871136	JAHSPY000000000
19-052	zoo	20	2467152	PRJNA763470	SRR14871135	JAHSPA000000000
19-053	zoo	21	2353569	PRJNA763470	SRR14871134	JAHLGU000000000
19-054	zoo	19	2387918	PRJNA763470	SRR14871133	JAHSOZ000000000
19-055	zoo	18	2308909	PRJNA763470	SRR14871132	JAHLGT000000000
19-056	zoo	18	2450223	PRJNA763470	SRR14871131	JAHSOY000000000
19-057	zoo	3	2205584	PRJNA763470	SRR14871130	JAHRIT000000000
19-058	zoo	13	2279481	PRJNA763470	SRR14871129	JAHRIS000000000
19-059	zoo	16	2295924	PRJNA763470	SRR14871128	JAHRIR000000000
20-108	zoo	2	2228257	PRJNA763470	SRR14871127	JAHLGS000000000
